# Supplementary material for: Changes in gut microbiota composition with age and correlations with gut inflammation in rats
Source: PLoS One. 2022 Mar 15;17(3):e0265430. doi: 10.1371/journal.pone.0265430 (PMC8923432; doi:10.1371/journal.pone.0265430)
Supplement: S1 Table — (XLSX) [file pone.0265430.s001.xlsx]

## Sheet: Sheet1
Barcodes and primer sequences information
SampleID	BarcodeSequence	LinkerPrimerSequence	ReversePrimer	Group	Week
A1	CGATGT	CCTAYGGGRBGCASCAG	GGACTACNNGGGTATCTAAT	A	W7
A2	TGACCA	CCTAYGGGRBGCASCAG	GGACTACNNGGGTATCTAAT	A	W7
A3	ACAGTG	CCTAYGGGRBGCASCAG	GGACTACNNGGGTATCTAAT	A	W7
A4	GCCAAT	CCTAYGGGRBGCASCAG	GGACTACNNGGGTATCTAAT	A	W7
A5	ACTTGA	CCTAYGGGRBGCASCAG	GGACTACNNGGGTATCTAAT	A	W7
A6	GATCAG	CCTAYGGGRBGCASCAG	GGACTACNNGGGTATCTAAT	A	W7
B1	TGACCA	CCTAYGGGRBGCASCAG	GGACTACNNGGGTATCTAAT	B	W8
B2	ACAGTG	CCTAYGGGRBGCASCAG	GGACTACNNGGGTATCTAAT	B	W8
B3	GCCAAT	CCTAYGGGRBGCASCAG	GGACTACNNGGGTATCTAAT	B	W8
B4	ACTTGA	CCTAYGGGRBGCASCAG	GGACTACNNGGGTATCTAAT	B	W8
B5	GATCAG	CCTAYGGGRBGCASCAG	GGACTACNNGGGTATCTAAT	B	W8
B6	TAGCTT	CCTAYGGGRBGCASCAG	GGACTACNNGGGTATCTAAT	B	W8
C1	CGATGT	CCTAYGGGRBGCASCAG	GGACTACNNGGGTATCTAAT	C	W9
C2	ATCACG	CCTAYGGGRBGCASCAG	GGACTACNNGGGTATCTAAT	C	W9
C3	CTTGTA	CCTAYGGGRBGCASCAG	GGACTACNNGGGTATCTAAT	C	W9
C4	GCCAAT	CCTAYGGGRBGCASCAG	GGACTACNNGGGTATCTAAT	C	W9
C5	ACAGTG	CCTAYGGGRBGCASCAG	GGACTACNNGGGTATCTAAT	C	W9
C6	TGACCA	CCTAYGGGRBGCASCAG	GGACTACNNGGGTATCTAAT	C	W9
D1	GGCTAC	CCTAYGGGRBGCASCAG	GGACTACNNGGGTATCTAAT	D	W10
D2	CTTGTA	CCTAYGGGRBGCASCAG	GGACTACNNGGGTATCTAAT	D	W10
D3	ATCACG	CCTAYGGGRBGCASCAG	GGACTACNNGGGTATCTAAT	D	W10
D4	CGATGT	CCTAYGGGRBGCASCAG	GGACTACNNGGGTATCTAAT	D	W10
D5	TGACCA	CCTAYGGGRBGCASCAG	GGACTACNNGGGTATCTAAT	D	W10
D6	ACAGTG	CCTAYGGGRBGCASCAG	GGACTACNNGGGTATCTAAT	D	W10
E1	TAGCTT	CCTAYGGGRBGCASCAG	GGACTACNNGGGTATCTAAT	E	W11
E2	GGCTAC	CCTAYGGGRBGCASCAG	GGACTACNNGGGTATCTAAT	E	W11
E3	CTTGTA	CCTAYGGGRBGCASCAG	GGACTACNNGGGTATCTAAT	E	W11
E4	ATCACG	CCTAYGGGRBGCASCAG	GGACTACNNGGGTATCTAAT	E	W11
E5	CGATGT	CCTAYGGGRBGCASCAG	GGACTACNNGGGTATCTAAT	E	W11
E6	TGACCA	CCTAYGGGRBGCASCAG	GGACTACNNGGGTATCTAAT	E	W11
F1	GCCAAT	CCTAYGGGRBGCASCAG	GGACTACNNGGGTATCTAAT	F	W12
F2	ACTTGA	CCTAYGGGRBGCASCAG	GGACTACNNGGGTATCTAAT	F	W12
F3	GATCAG	CCTAYGGGRBGCASCAG	GGACTACNNGGGTATCTAAT	F	W12
F4	TAGCTT	CCTAYGGGRBGCASCAG	GGACTACNNGGGTATCTAAT	F	W12
F5	GGCTAC	CCTAYGGGRBGCASCAG	GGACTACNNGGGTATCTAAT	F	W12
F6	CTTGTA	CCTAYGGGRBGCASCAG	GGACTACNNGGGTATCTAAT	F	W12
G1	ACTTGA	CCTAYGGGRBGCASCAG	GGACTACNNGGGTATCTAAT	G	W13
G2	GATCAG	CCTAYGGGRBGCASCAG	GGACTACNNGGGTATCTAAT	G	W13
G3	TAGCTT	CCTAYGGGRBGCASCAG	GGACTACNNGGGTATCTAAT	G	W13
G4	GGCTAC	CCTAYGGGRBGCASCAG	GGACTACNNGGGTATCTAAT	G	W13
G5	CTTGTA	CCTAYGGGRBGCASCAG	GGACTACNNGGGTATCTAAT	G	W13
G6	ATCACG	CCTAYGGGRBGCASCAG	GGACTACNNGGGTATCTAAT	G	W13
H1	ATCACG	CCTAYGGGRBGCASCAG	GGACTACNNGGGTATCTAAT	H	W14
H2	CGATGT	CCTAYGGGRBGCASCAG	GGACTACNNGGGTATCTAAT	H	W14
H3	TGACCA	CCTAYGGGRBGCASCAG	GGACTACNNGGGTATCTAAT	H	W14
H4	ACAGTG	CCTAYGGGRBGCASCAG	GGACTACNNGGGTATCTAAT	H	W14
H5	GCCAAT	CCTAYGGGRBGCASCAG	GGACTACNNGGGTATCTAAT	H	W14
H6	ACTTGA	CCTAYGGGRBGCASCAG	GGACTACNNGGGTATCTAAT	H	W14
J1	GCCAAT	CCTAYGGGRBGCASCAG	GGACTACNNGGGTATCTAAT	J	W15
J2	ACTTGA	CCTAYGGGRBGCASCAG	GGACTACNNGGGTATCTAAT	J	W15
J3	GATCAG	CCTAYGGGRBGCASCAG	GGACTACNNGGGTATCTAAT	J	W15
J4	TAGCTT	CCTAYGGGRBGCASCAG	GGACTACNNGGGTATCTAAT	J	W15
J5	GGCTAC	CCTAYGGGRBGCASCAG	GGACTACNNGGGTATCTAAT	J	W15
J6	CTTGTA	CCTAYGGGRBGCASCAG	GGACTACNNGGGTATCTAAT	J	W15
