# Supplementary material for: Changes in gut microbiota composition with age and correlations with gut inflammation in rats
Source: PLoS One. 2022 Mar 15;17(3):e0265430. doi: 10.1371/journal.pone.0265430 (PMC8923432; doi:10.1371/journal.pone.0265430)
Supplement: S2 Table — (XLSX) [file pone.0265430.s002.xlsx]

## Sheet: Normalized OTUs in BugBase
#OTU	A1	A2	A3	A4	A5	A6	B1	B2	B3	B4	B5	B6	C1	C2	C3	C4	C5	C6	D1	D2	D3	D4	D5	D6	E1	E2	E3	E4	E5	E6	F1	F2	F3	F4	F5	F6	G1	G2	G3	G4	G5	G6	H1	H2	H3	H4	H5	H6	J1
1004910	0	0	0	0	0	0	0	6	0	0	0	0.5	0	0	0	0	0	0	0	0.5	0	0	0	0	0	0	0	0	0	0	0	0	0	0	0	0	0	0	0	0	0	0	0	0	0	0	0	0	0
1010876	0	0	0	0	0	0.5	0	0	0	0	0	0.5	0	0	0	0	0	0	0	0.75	0	0	0	0	0	0	0	0	0.75	0	0	0	0	0.5	0	0.5	0	0.5	0.5	0	0.5	0	0	0	0	0	0	0	0
1015143	0	0	0	0	0	0	4	34.25	0.5	0	0	0.5	0	0	0	0	0	0	0.75	0	0	0	0	0	0	0	0	0	0	0	0	0	0	0	0	0	0	0	0	0	0	0	0	0	0	0	0	0	0
1017181	0	0	0	0	0	0	0.666667	82.6667	1	1.33333	1.66667	1	0	0	0	0	0	0	2	0.666667	0	0	0	0	0	0	0	0	0	0	0	0	0	0	0	0	0	0	0	0	0	0	0	0	0	0	0	0	0
105109	3	1.75	0.75	0.5	0	1	2	0	0	6.25	0.5	0	0	0.5	0	0.5	0	0.5	0	0.5	1	0	0	0	0	2.25	1	0	0	0	0	0	1.5	0	1	2.25	0	0	0.5	0	0	2.5	1.75	0	1.5	0	0	0	0
1058952	1	0.5	0.5	0.5	0.5	0	1.25	0	0	0.75	0	1	3.5	1	2.5	1.75	3	1	2.75	1.25	1.25	0	2.25	0	0	0	0.5	0	0	2.75	0.5	1.75	0.75	0	0	0	0	0.5	0.75	0.5	0	0	0.5	0	0	0.5	1	0	1
105964	0	0	1.5	0	0	0	0	0	0	3	0	0	0	0	0	0	0	0	3	0	0	0	0	1.5	3.5	3	1.5	0	0	0	0	2.5	2	0	0	0	0	0	2	0	0	0	0	0	0	0	0	0	0
107044	1.66667	0.666667	0.666667	0	0	0	0	0	1	0	0	0.666667	0	0	0.666667	0	0	0	0	0	0	0	0	0	0	0	0	0	0	0	0	0	0	0	0	0	0	0	0	0	0	0	0	0	0	0	0	0	0
1076587	0	0	0	0	0	0	5	0	0	0	2	0	0	0	0	0	0	0	10	4	0	0	0	0	0	0	0	0	0	0	0	0	0	0	0	0	0	0	0	0	0	0	0	0	0	0	0	0	0
1076818	0	0	0	0	0	0	0	0	0	0	0	0	0	0	0	0	0	0	0	0	0	0	0	0	0	0	0	0	0	0.833333	0	0	0	0	0	0	0	0	0	0	0.5	0	0	0	0	1.5	0	0	0
107768	0	0	0	0	0	0	0	0	0	0	0	0	0	0	0	0	0	0	0	0	0	0	0.5	0	0	0	0	0	0	0	0	0.5	0	0	0	0	0	0	0	0	0	0.75	0	0	0	0	0.5	0	0
1077751	0	1.75	0.5	0	0	0	0	0	0	0	0	0	0	0	0.5	0	0	0	0	0	0.5	0	0	1.5	0	0	0	2.25	8.75	0	0	0	0	1	2	3.25	0	0	0	0	0	0.75	0	0	0	0	3.25	0	0
10945	0	0	0	0	0	0	0	0	0	0	0	0	0	0	0	0	0	0	0	0	0	0	0	0	0	0	0	0	0	0	0	0	0	0	0	0	0	0	0	0	0	0	0	0	0	0	0	0	0
1094991	1.5	0	1.75	3	1.75	1.25	0.75	0.5	0.75	1.5	0	0.5	0.75	1	1.75	1	1.25	3.5	1	1	2	0	0	1.5	1.75	0.75	0.75	0	1.5	0.75	0.5	0.75	1.5	2.5	2	2.5	0.5	1	2	3.25	1	2	1.75	2	1.25	0.5	1.5	0.75	2
110016	0	0	0	0	0	0	0	0	0	0	0.5	0	0	0	0	0	0	0	0	0	1	0	3.25	0	0.5	0	1	0	0	0	0.5	0	0	0	0	0.5	0	0	0	0	0	0	0	0	0	0	1.5	5.5	0
1101434	0	0	0	0	0	0	0	0	0	0	0	0	0	0	0	0	0	0	0	0	0	1.2	0	0	0	0	0	0	1	0	0	0	0	0	0.8	1.6	0	0	0.4	0	0	0.6	0	0.8	0	0	0	0	0
110250	0.5	0	0	0	0	0	0	0	1.25	3.5	0.75	0.5	4	0.5	0	0.75	0	1	1.25	2.25	1.5	0.5	8.25	1	0.5	0	1	0.75	0.75	0.5	0	0	2.5	3.5	2.5	0.75	0	0	4	0.5	0.75	6.75	0.75	1.25	1.5	1.75	0	1.75	1
1104680	0	0	0	0	0	0	0	0	4	0	1	0	0	0	3.5	0	0	0	0	0	0	0	0	0	0	0	0	0	0	0	0	0	0	0	0	0	0	0	0	0	0	0	0	0	0	0	0	0	0
1105016	7.8	5.4	7.4	3.6	2.6	8.2	2	5.8	3	7.2	1	14.6	3.4	11.4	11.8	2.4	5	7.6	3.6	0.4	1.8	34.8	34.4	2.4	4.4	0.6	4.6	0	0	0	2.2	2	1	3.2	2.6	4.4	5	0	0	0.4	0	12	0.4	2	1.2	0.4	0.8	3	0
1105211	16	12	3	3	0	0	0	0	0	0	0	0	119	10	5	0	3	59	0	26	37	4	9	10	14	30	20	17	7	9	7	6	216	11	4	13	46	111	52	5	28	17	36	48	22	37	8	34	26
1105326	0.666667	0	0	0	2	0	0.666667	1.66667	0	0	1.33333	0.666667	2.66667	2	1.33333	4	2.66667	4.66667	0	0	0	1.66667	0	1	0	0	0	0.666667	0.666667	0	0	1	0	0	0	0	0	0	0	0	0	0	0	0	0	0	2	0	0
1105328	4.33333	3	2.33333	2.66667	5.66667	7	1.66667	1.66667	9.33333	4.66667	1.33333	2.33333	0.666667	2	0.666667	3.33333	0.666667	3.33333	4	3	2.33333	5	0	2.66667	10.3333	3.66667	6	3.33333	2.66667	0.666667	1.33333	5	8.33333	3.66667	8	2	0	1.66667	4.33333	2	0.666667	6	3.66667	4.66667	3	1.33333	8.33333	4	6
1105343	0	0	0	0	0.5	0	0	0	0	0	0	0	0	0	0	0	0	0	0	0	0	0	0.75	0	0	0	0	0	0	0	0	0	0	0	0	0	0	0	0	0	0	0	0.75	0	0	0	0	0	0
1105454	3	1.66667	31	4	9.66667	15	0	0	1.33333	4	4.33333	0.666667	197	10	4.66667	9.33333	10.3333	21	0.666667	0	13	3.66667	17.6667	4.66667	12	3.66667	0.666667	1.66667	2	1.66667	48.3333	5.33333	3.66667	66	102.667	44.3333	18.3333	26.6667	28.3333	136.667	13.6667	135	161	4.66667	154.333	5.33333	182.667	7	76
1105552	3	12	51	0	0	14	0	0	0	13	3	2	4	4	0	4	2	13	18	9	12	0	7	4	17	14	4	0	0	0	0	9	14	2	3	4	0	6	9	0	0	5	0	5	0	0	11	2	6
1105668	1.33333	1	3.33333	2	0.666667	0	2.66667	0	0.666667	0	0	1.66667	0	1.33333	2.66667	0	1	1.33333	0	2	0.666667	0	0	0	0	0	0.666667	0	0	0	0.666667	1	1.33333	1	1.66667	0	0	0	0	0	0	1	1.33333	0	1.33333	0	1	0.666667	4
1105687	0	0.5	0	0.5	0.5	0	0.5	0	1.25	0	1	2.5	1	0.5	0.5	0.5	0.75	1.5	0	0.5	1.25	0	0	0.75	0.75	1.5	1.25	0.75	1	0	1	0.75	0.5	1.25	0.5	0	0	0	0.75	0	0	0.75	0.5	0.5	1.5	0	0.75	0.5	0.5
1105751	1.25	6.5	0	0	1	0	0	0	1	0	1.75	0.5	1.5	0.5	0	0.5	0	0	1.25	0	0	1	0	1	2	0	1.5	0.75	2.5	0	0	1.75	1	1.5	4	1.25	0	0	0	1	0	0.75	1.75	0	1.5	0	7.75	0.5	0
1105981	0	0	0	0	0	0	0	2	0	0	0	0	0	0	0	0	0	0	0	0	0	0	0	0	0	0	0	0	0	0	0	0	0	0	2	0	0	0	0	0	0	0	0	2	0	0	9	0	0
1106006	27	110	19	491	34	48	41	54	47	163	25	58	6	150	12	19	28	22	1304	507	208	15	26	16	306	9	446	7	5	11	83	25	4	12	18	19	7	7	16	33	6	108	605	18	497	31	1091	107	45
1106302	0	0	0	0	0	0	0	0	0	0	0	0.5	0	1	0	0	0	1.5	0	0	2	0.5	2.75	9.5	8	13	7.75	4.75	7.5	3.25	2	4.75	18.75	1.75	2.5	6.25	1.25	2.25	41.5	10.75	5.75	9.5	12.25	3.75	12.5	2.75	3.5	10	3.25
1106362	0.5	0	1	0	0	0	0.5	0	0	0	0	0	0.75	2.5	0	0	0.5	0	0.75	1	0.5	0.5	0.5	1.5	1.25	0.75	2.25	0	0	0	1	0.75	2	0	1	1.5	0	1.25	2.5	0	0	0.5	0	0	0	0	0	0	0
110660	0	0	0	0	2.5	1.75	0	0	0	0	2.5	0	2.5	1.25	1.5	2.5	1	2.75	0	0	6.25	3.75	18.75	7.75	5.25	170.25	2.25	1	4.75	25.25	18	58	192.75	4	1.25	2.75	1.25	3.25	41.75	2.75	0.75	263.5	3	1.5	4	1	8.75	1.25	0
1106654	0	0	0	0	0	0	0	0	0	0	0	0	0	0	8.5	0	0	0	1	3.5	2.5	0	2	0	2	0	0	0	0	0	0	0	1.5	0	0	2	0	0	0	0	0	0	0	0	0	0	0	1	0
1106683	9	0	12	0.666667	4.33333	4	39	3.66667	0	5.66667	0.666667	17.6667	70.6667	19.6667	28.3333	7.66667	4.66667	61.3333	1	0	0.666667	23.3333	0	1.33333	0	0	0	0	0	0	1.66667	3.33333	4	2	0	0.666667	0	0	0	0.666667	0	0	0	3	0	0	2.66667	1.33333	3
1106830	1.33333	2.66667	1.33333	2.66667	1.66667	2	0.666667	0	2.66667	1	2	2	2	1	1.33333	0.666667	1	2.33333	3.33333	6.33333	2.66667	4.66667	0.666667	2.33333	2.33333	2	5.33333	1	2.66667	0	0.666667	5	2	2	3.33333	1.33333	0	0	1.33333	2.33333	0	1	8.33333	5.66667	4.66667	0	5.66667	1.66667	2.33333
1106861	0	0	0	0	0	0	0	0	0	0	0	0	0	0	0	0	0	0	0	0	0	0	0	1	0	0	0	0	1.33333	0	0	0	0	0	1	0	0	0	0	0	0	0	0	0	0	0	1	0	0
1107057	0	1.66667	0	1	0.333333	0	0	0	1.16667	0	0.333333	0	3	0.833333	0	0	0	0.666667	0	0	0	0	0	0	2.33333	0	0	0	0	0	0	0	0	0	0.833333	0.333333	0	0	0	1.5	0	0.333333	0	0	0	0	1.16667	0	0
1107175	0	0	0	0	0	0	0	0	0	0	0	0	0	0	0	0	0	0	0	0	1.66667	33.3333	1	0	0	0	0	0	0	3.33333	2.33333	1	1	28.6667	36.3333	24.6667	0	0	0.666667	12	5.66667	21.3333	0	0.666667	0.666667	7.33333	14.3333	6.33333	2
1107461	1.33333	7.33333	0	0	2	1.33333	2.33333	1.66667	15	10.6667	3	1.66667	2	0	1	0.666667	1.33333	1.66667	77	0.666667	1.66667	1.66667	1.33333	1.66667	9.33333	4	206.333	0.666667	1	0	2	79.6667	18.6667	7.33333	9.33333	4	1.33333	3	4	123.667	2.33333	4.33333	0	0	0	0.666667	2.66667	5.33333	12.6667
1107473	0.4	0	0	0	0	0	1.2	0	0	0	0	0	0	0	0	0	0	0	0	0	0.4	0	0	0	0	0	0.6	0	0	0	0	0	0	0	0	0.4	0	0	0.6	0	0	0	0	0	0	0	0	0	0
1107586	1.33333	8	7.33333	4	7	10.3333	3.33333	1	9.33333	3	5.33333	4.66667	3.66667	4	4.66667	3.66667	3.33333	6	9.33333	8.33333	4	9.66667	1.33333	6	9.66667	1	7	2	8.33333	0.666667	1	6.33333	6.33333	12.3333	14.3333	4	0.666667	1.33333	2.33333	5.66667	1.33333	8.33333	1.66667	6	2.66667	0.666667	10.6667	3.33333	5.33333
1107652	4	3	0.666667	0	1.33333	3.33333	1	0	1	2.66667	2.33333	3.66667	0	7.33333	1	2.66667	1.66667	1	1	0.666667	1.33333	1	0.666667	1	0	0	0	0	0	0	0	0	0	0.666667	1	0	0	0	0	0	0	0	0	0.666667	0	0	1	0	0
1107759	0	0	0	0	0	0	0	0.5	0	0	0.5	0	0.833333	1.16667	0	0	0	1	0	0	0	0	0	0	0	0	0	0	0	0	0	0	0	0	0	0	0	0	0	0	0	0	0	0	0	0	0	0	0
1107945	1.8	3.2	2.4	2.4	1.6	3.2	2.6	1.2	1.6	1.6	0.8	3.4	0.4	1	1.6	2.4	0.6	0.6	1	1.8	1	0.4	0	0.6	0	0.8	1.2	0.4	0	0	0.4	0	0.6	0.8	0.4	0.6	0	0	0.4	0	0.8	0	0.4	0.6	0.4	0	0.6	0	1.6
1108042	0	0	0	1.5	0.75	1.25	0	0	1	0	1	1.25	0	0.5	0	0	0.75	2.5	1	0.5	0	0.5	0	1	0.5	0	0.5	0	0	0	0	0	0	0	0.5	0	0	0	0	0	0	0	0.5	0	0	0	0	0	0
1108356	0	0	0	0	0	0	1.5	0	0	0	0	0	0	0	0	0	0	0	0	0	1	0	0	0	0	0	0	0	0	0	0	3.5	1.5	0	0	0	0	0	1	0	0	0	29.5	9	24.5	1	45.5	0	2.5
110836	0	0	0	0	0	0	0	0	0	0	0	0	0	0	0	0	0	0	0	0	0	0	0	0	0.5	0	0	0	0	0	0	0	0.75	0	0.5	0	0	0	0	0	0	0	0	0	0	0	0	0	0
1108377	0	0	0	0	0	0	0	0	0	0	0	0	0	0	0	0	0	0	0	0	0	0	0	0	0	0.666667	0	0	0	0	0	0	0	0	0	0	1	0.666667	1.66667	0	1.66667	0	0	0	0	0	0	0	6.33333
1108378	0.666667	2	0	1	1.33333	3.33333	1	0.666667	4	1.33333	4.66667	4	2.33333	0.666667	1	0	1.33333	0.666667	4.66667	3.33333	1.66667	0.666667	0	3	3.66667	2.33333	1.66667	2.33333	2.33333	0.666667	0	1.66667	4	2	3	1.66667	0	1	2.33333	1.66667	1	1	3	1.33333	2.33333	1.66667	3.33333	2.33333	1.66667
1108470	0	0	0	0	0	0	0	0	0	0	0	0	6	0	0	0	3	0	0	0	0	2	0	0	31	20	20	0	2	36	0	4	54	3	2	2	13	12	3	0	5	5	11	7	7	14	0	0	12
1108599	0	0	0	0	0	0	0	0	0	0	0	0	0	0	0	0	0	0	0	0	0	0	0	0	0	0	0	0	0	0	1.5	0	0	0	0	0	0	0	0	0	0	0.75	0	0	0.5	0	9.25	0.5	0
1108745	0.25	0.25	0	0	0	0.25	0.375	0	0	0	0.25	0.375	0.75	0	0	0	0	0	0.25	0	0	0	0.5	0	0.375	0.25	0.25	0	0	0	0.5	0	0.25	0.375	0	0	0	0	0.5	0	0	0	0	0	0.5	0	0.375	0	0.5
1108747	1	0	0	2.5	0	0	0	0	0	1	0	0	0	0	0	0	0	1	0	2.5	3.5	6	2.5	13.5	3	2.5	5	2.5	8.5	0	4	0	0	8.5	8	38	1	1	7	2	2	3	7.5	17	6	1.5	1.5	3.5	1.5
1109178	0	0	0	0	3	4	0	0	0	9	4	6	2	0	0	0	0	0	7	0	0	0	0	3	20	0	3	3	8	0	0	0	0	3	6	4	0	0	0	0	0	0	0	0	0	0	0	0	0
1109297	0	0	0	0	0	0	0	0	0	0	0	0	0	0	0	0	0	0	0	0	0	0	0	0	2	0	0	0	0	0	0	2	0	0	3	0	0	0	0	0	0	0	0	0	0	0	5	0	0
1109505	56.3333	34	66	28.3333	19.3333	26.3333	73	17.3333	27	96	166.667	105	49	129	31.3333	114.333	137.333	43	40	66.6667	37.3333	52.6667	32.6667	30.6667	9.33333	72	7	14	17.6667	9.33333	39	15	20.3333	32	28.6667	36.3333	5.33333	4.33333	11.3333	17.3333	10.3333	12.6667	33.3333	16.6667	26	17.3333	20.3333	14	12
1109539	0	0	0	1	0	0	0	0	0	0	0	0.75	0	0	0.5	0	0	0	0	0	0	0	0	0	0	0	0	0	0	0	0	0	0	0	0	0	0	0	0	0	0	0	0	0	0	0	0	0	0
1109559	1	0	1.66667	0	2.33333	4	1	1	1.33333	0.666667	3.33333	5	0.666667	1.66667	0	2.33333	0	3	0.666667	1.33333	1	4	0.666667	1.33333	2.33333	1	0.666667	0	0.666667	0	0	1	1.33333	0	1	0	0	0	0	0	0	0.666667	0	0	0	0	0.666667	0.666667	0
1109662	0	0	0	0	0.25	0	0	0	0	0	0	0.25	0.25	0	0	0.25	0	0	0	0	0	0	0	0	0.25	0	0	0	0	0	0	0	0	0	0	0	0	0	0	0	0	0	0	0	0	0	0	0	0
1109724	6.5	6	9	335	9	13	110	47	131	4	267	9	21.5	19	247.5	55	24	19	15.5	6	1	1	0	25.5	1.5	1	4	22.5	18.5	20	12.5	5.5	6.5	5.5	1.5	0	2	2.5	4	8	24	4	2	1.5	2	4	17.5	104	30
1109788	0.666667	0	0	0	1	0	0	0	0	0	0.666667	0	0.666667	0	0	0	0	0	0	0.666667	0	0	0	0	0	0	0	0	0.666667	0	0	0	0	0	0	0	0	0	0	0	0	0	0	0	0	0	0.666667	0	0
1109864	0	0	0	0	0	0	0	0	0	0	0	0	0	0	0	0	0	0	0	0	0	0	0	0	0	0	0	0	0	0	0	0	0	1.33333	0.666667	0	0	0	0	0.666667	0	0	0	0	0	0	0	0	0
1109929	0.666667	0	0	0	0	0	0	0	0	0	0	0	0	0.666667	0	0	0	0.666667	0	0	1.33333	0	0.666667	0	1.33333	1	1	0	0	0	1	4.33333	1	1.66667	3.66667	0.666667	0	0	1	1	2	2.66667	4.33333	2	3.33333	0	1.66667	0	3.33333
1110008	0	0	0	1.5	0	0	0	0	0	0	0.5	0	0	0	0	0	0.5	0.5	0	0	0	0	0	0	0	0	0	0	0	0	0	0	0	0	0	0	0	0	0	0	0	0	0	0	0	0	0	0	0
1110135	1.25	3	2	0.5	1.75	0.5	1	0	2.5	1.5	1.75	1.75	8	2.25	0.75	0	1	2.75	1.25	5.75	1.75	1.5	1	7	5	8.25	2.75	4.25	5.25	2.25	0.75	1	1.25	3	1.25	1	0.5	1.25	4.75	7	1.5	1.25	1.25	3	2.5	2.75	17.5	1.5	3.75
1110191	0	2	2.5	3	2.5	3	2	0	3	0	10.5	2	12	3	3	5	4	3	24	6	2	10.5	2	0	1	2	9.5	0	1.5	0	3.5	28.5	3	0	0	2.5	0	0	1	0	0	5	4.5	1	3.5	2.5	95	16	2.5
1110253	0.5	1	0	0.75	1.75	0	0	0	0.5	0	1.25	2	2.75	3.75	2.25	1	1.25	4.25	2.75	0	0.5	1	0	0	0.75	0	0.5	0	0.75	0	0.5	0.75	0.5	2.75	0.75	0	0	0	0	0	0	0.5	0	0	0	0	2	0	0
1110312	0	0	0	0	0	0	0	0	0	0	0	0.5	0	0.5	0	0	0	0	0	0	0	0	0	0.5	0	0	0	0	0	0.75	0	0	1.25	0	0	0.75	0	0	1	0	0	0	0.75	0.5	0	0	0	0.5	0
1110378	0.75	0.75	0	1.25	12.75	5.25	1	1.25	2.5	1	3	12.5	3.25	8.25	0.75	2.75	2.75	4	5.5	1	0	1.5	1.25	0.75	0	0.5	1.5	2.5	2.25	0	0.5	2.5	0.75	3.5	3.25	1	0	0	1	1.25	0.5	0.5	1.5	0.5	3.25	0.5	3	0	2
1110412	1.25	1.375	1	0.875	2	1.5	0.625	0.625	1.125	0.5	2	1.875	0.75	1.875	0.375	0.875	1.25	1.125	1.875	0.375	0.625	1.75	0.75	1	3.5	0.5	2.375	0.625	1.5	0.25	0.5	2.5	2	1	2	2.125	0.625	0.25	1.125	1.25	0.75	1	1.375	0.625	1.25	0.875	2.5	1.375	0.5
1110668	0	0	0	0	0	0	0	0	0	0	0	0	0	0	0	0	0	0	0	0	0.5	0	0	0	0	0	0	0	0.5	0	0	0	0.5	1.75	1.75	2.75	0.5	1.25	1.25	0.5	0.5	2	1.25	0.75	0.75	0	0	1.75	0
1110988	1	5.5	0	0	14	0	3.5	2.5	0	5	2	3	4	26.5	8	9	12	41.5	2	59.5	41	1.5	14	0	2	1	0	2	0	0	0	1	20.5	3	0	1	0	0	2.5	0	0	0	0	2	0	0	0	0	1
1111191	33	84	34	77	20	6	5	4	26	8	13	2	22	2	2	27	8	9	90	10	3	9	0	3	12	0	21	6	12	0	0	7	5	2	7	5	0	0	0	0	0	3	3	2	6	0	11	5	0
1111350	0	0	0	0	0	0	0	0	0.5	0	0.75	0	0.75	0.5	0	1.5	0.5	0.5	0	1.25	1.25	0	0	0.5	0	0	0.5	0	0.5	0	0	0	0	0	0	0	0	0	0	0	0	0	0	0	0	0	0.5	0	0
1111522	0	0	0	0	0	0	0	0	0	0	0	0	0	0	0	0	0	0	1.5	0	1	0	0	1.5	0	0	1	0	0	0	0	0	0	0	0	0	0	0	0	4.5	0	1	2.5	0	0	0	3.5	2	0
1111580	0	2	2	0	0	0	1.5	0	1	0	0	0	9	14.5	6	11	9.5	61	2	0	0	0	0	0	0	0	0	5.5	7	3.5	0	1	0	0	0	0	0	0	3.5	0	0	0	0	0	0	0	0	0	4
1111745	0	0	0	0	0	0	0	0	0.5	0	3.25	0	0.75	0.5	0	0.5	0.5	0	1	0	0.5	0	0	0	0.75	0	0	0	0	0	0	0	0	0.75	1	0	0	0.5	0	3.5	0	1.25	0.75	0	1	0	4.25	0	0.5
1112139	0	0	0	0	0	0	0	1.66667	0	0	0	5	2.66667	2	1.33333	1.33333	0.666667	2.66667	0	0	0	0.666667	0	0	0	0	0	0	0	0	0	0	0	0	0	0	0	0	0	0	0	0	0	0	0	0	0	0	0
1112190	4	1.33333	0	0.666667	0.666667	2	0	7.66667	8	13	30.6667	0.666667	2	8.66667	0	1	1.66667	2.33333	1.33333	0	0.666667	0	1	0.666667	1.33333	1	1	1	1.33333	0	0.666667	11.6667	1.33333	4.66667	7.66667	1.33333	0	0	1.66667	0.666667	0.666667	1.66667	1	2.66667	0.666667	0	3.66667	0.666667	1.66667
1112614	0	0	0	0	0	0	0	0	0	0	0	0	0	0	0	0	0	0	0	0	0	0	0	0	0	0	0	0	0	0	0	0	0	0	0	0	0	0	0	0	0	0.6	0	0	0	0	0.4	0	0
1112762	0	0	0	5.5	0	0	0	0	0	0	0	8.5	1.25	0	0	0.75	1	0.75	0	0	1	1.5	0.5	11.75	8	0.75	0.5	4.75	16	0.5	0.5	4.75	6.25	1	2.75	4.25	1	1.25	4.25	6.25	1.5	11.75	3.75	3.25	2.75	1.5	4.5	21.75	2.5
1112763	0.285714	0	0.428571	0.285714	0	0	0	0	0	0.285714	0	0	0.285714	0.428571	0	0	0	0	0	0	0	0.714286	0.571429	0.428571	0.428571	0.714286	0.714286	0	0	0	0.428571	0.428571	0.571429	0	0.428571	0.285714	0	0	0.571429	0.285714	0	0.428571	0.285714	0	0	0	0.285714	0.285714	0.285714
111277	0	0.666667	0	0	0	0	0	0	0	0.666667	0	0.666667	1.66667	0.666667	0	0	0	0	0	0	0	0.666667	0	0.666667	0	0	0	0	0	0	0	0	0	0	0	0	0	0	0	0	0	0	0	0	0	0	0	0	0
1113282	1	1.5	0	6	3	1	8	0	0	1	0	1	0	0	1	8	0	2	1.5	0	1.5	1.5	1	1	0	1	1	0	0	0	2	1	1.5	1	1	2	1	0	2	0	0	0	3	0	2.5	2.5	2.5	1	0
1123492	0	0	0	0	0	0	0	0	0	0	0	0	0	0	0	0	0	0	0	0	2	1.25	1.75	14.5	0	0	0	12	12	0	1	10.5	16	19.5	8.75	14.25	2.5	1.5	12.75	1.5	8.75	24.75	18.25	16.25	12.5	5.25	4	67.75	2.75
112891	19.25	8.25	7.25	2	3	1.25	7.75	0.5	5	3	1.75	1.5	1.25	0.5	0.75	0.5	0.5	1	10.75	13.25	1.5	1	2.75	0.75	0.5	2.75	2	3.5	1	13.5	4.5	0.75	0.5	2.5	0	1.5	0	0.75	1.25	0.5	0	0	0	0.5	0	1.5	0	0	2.5
1129180	0.5	0	0.5	0	0	0	0	0	0.75	1.5	0	0	0	0	0.75	0	0	0	1.25	0.5	0.5	0	0.5	0	0.5	0	1.75	1.75	0.5	1.75	0	0.75	0	2.25	0	2.25	0	1.25	1.75	0.5	1.75	1.5	0.5	0.75	0	0.5	0.5	1.25	3.75
112924	0	0	0	0	0	0	0	0	0	0	0	0	0.75	0	0.5	1.5	0	0.75	0	0	0	0.5	0	0	1	0	0	0	0	0	0	2.5	0	0	0	0	0	0	0	0	0	0.75	0	0	0	0	0	0	0.75
113111	0	0.75	1.25	1.25	1	1	0	0	1	2.75	0	1.25	0	0.5	0	0.5	0	0.5	1.75	0.75	2	0	0	0	0.75	0.5	0	1	1.5	0	1	0.5	1.5	1	0.75	1.5	0	0	1	0.5	0.5	0.5	0	0.75	0.75	1	0.75	0.5	0
113417	3.75	13.5	3.5	3.25	7.25	21.5	2	2	8	2.5	26.5	18.25	6.5	27.5	2.75	11.25	5	3.25	3.75	2	0.5	1.25	0.5	0	0	0	1.5	0.75	2	0	1	0.75	0	2.75	0.5	1.5	0	0	0.75	1.25	1	1.5	0	0	0	0.5	0	0	2.25
1135084	1	0	0	0.6	0.6	0	14.6	2.6	1.2	0	0.8	2.2	6	1.4	2.6	0.8	0	1.6	1.2	1	0.4	1.6	0	0	0	0	0.8	0	0	0	0.8	0	0.4	0.8	0.6	0	0	0	0	0	0	0	0.4	0.4	0	0.4	0.6	0	0
1135616	22	3.33333	1.16667	2.5	3.66667	3.16667	2	0.833333	1.5	1.16667	0.666667	0.333333	0	0	0	0	0	0	0.5	0.333333	7.16667	1.83333	3.66667	1	0	0	0	0	0	0	0	3.33333	0.333333	2.16667	0.666667	2.16667	0	0	0	0	0	0	3.66667	1.83333	5	1	0.5	2.5	0
1136443	3	0	0	8.5	0	4	0	1.5	2	0	6.5	2.5	1	4	1	1	1	1.5	0	0	0	0	0	0	0	0	0	0	0	0	0	0	0	0	0	0	0	0	0	0	0	0	0	0	0	0	0	0	0
113654	0	0	0	0	0	0	0	0	0	0	0	0	0	0	0	0	0	0	0	0	0.5	0	0	0	0.5	0	0	0	0	0	0	0	0	0	0	0	0	0	0.5	0	0	0	0	0	0	0.5	0	0	0
113909	0	0	0	0	0	0	0	1.66667	0.666667	0	0	0.666667	0	0	0	0	0	0	0.666667	0	0	0	0	0	0	0	0	0	0	0	1	0	0	2.66667	0.666667	0	0	0	0	0	0	0	0	1	0	3.66667	0	0	0.666667
113919	6	2.66667	3	3	1.33333	2.66667	1.33333	0.666667	1	4.33333	2.66667	0.666667	3	2.33333	6	1.33333	1.33333	2.33333	3	9	5	1.33333	6.66667	2.66667	0	5.66667	14.3333	3	3.33333	0.666667	8	1	2	4.33333	3.66667	1.33333	1.33333	0	1.33333	2.66667	2	3.66667	0	0	1.33333	3.33333	4	0.666667	1
114400	0	0	0	0	0	0	0	0	0	0	0	0	0	0	0	0	0	0	0	0.6	0	0	0	0	0	0	0	0	0	0	0	0	0.8	0	0	0.4	0	0	0.6	0	0	0	0	0.6	0	0	0	0	0
114912	0	0	0	0	0	0	0	0	0	0	0	0	1.16667	0	0	0	0.5	0.666667	0	0	0	0	0	0	0	0	0	0.333333	0.666667	1.16667	0	0	0	0	0	0.333333	0	0	0	0	1	0	0	0	0	0.333333	0	0	0
121873	0	0	0	0	0	0	0	0	0	0	0	0	0	0	0	0	0	0	0	0	0.333333	0	0	0	0	0	0	0	0	0	0	0	0.666667	0	0	0	0	0	0.5	0	0	0	0	0	0	0	0	0	0
124470	3	0	1.25	1.25	0.5	1	0	0.75	2	0	0	0	0	0	0.5	1	0	0	1.75	4.75	0.5	0	1.5	0	0	0	1	0	0	0.5	1.25	0	0	1	0	0	0	0	0.5	0	0	0	0.5	0	1	0	0	0	2.5
125624	0	0	0	0	0	0	16	0	0	2	0	6	0	0	0	0	0	0	33	0	0	0	0	0	0	0	0	0	0	0	0	0	0	0	0	0	0	0	0	0	0	0	0	0	0	0	0	0	0
128227	0	0	0	0	0	0	0	0	0	0	0	0	0	0	0	0	0	0	0	0	0	0	0	0	0	0	0	0	0	0	0.75	0	0.5	0.5	0	0.5	0	0	0	0	0	0	0	0	0	0	0	0	0
132165	0	0	0	0	0	0	0	0	1.25	0.75	0	0	0.5	0	0.5	0	0	0.5	0	0	0	0	0	0	0	0	0	0	0	0	0	0	0	1	0	0	0	0	0.5	0	0	0	0	0	0	0	0	0	0
132338	1	0	0.666667	3.33333	0	1.33333	8.33333	0	0	0	2.33333	0	0	0.666667	1	0	0.666667	0	0	0.666667	0	0	0	0	0	0	0	0	0	0	0	0	0	0	0	0	0	0	0	0	0	0	0	0	0	0	0	0	0
132892	0	0	0	0	0	0	0	0	0	0	0	0	0	0	0	0	0	0.666667	0	0	0	0	0	0	3.33333	0.666667	0	0	0	0	0	1.66667	0	0	0	0	0	0	0	0	0	0	0	0	0	0	1	0	1
132929	0.666667	4.33333	1.66667	1	7	4.66667	1	2	7.66667	1.33333	24.3333	25.6667	21	4.66667	1	23.6667	1.66667	25.6667	9	0.666667	4.33333	3	2.66667	1.33333	272.333	2.66667	35	1.66667	1.66667	1.66667	10	27	2.33333	25.6667	77	33.6667	6	4.66667	5.66667	129.667	5	47.6667	7	3	11	15.6667	124.667	167.667	10.6667
133719	2	0.75	0.75	0	0	1	0	0	0	0.5	3.75	0.75	3	2.25	0.75	1.5	1	3.25	1.75	3	7.25	1	1.5	4.25	1	14.25	1.5	0.75	1.75	4	7	3.75	5	0	0.75	1.25	1.5	1.25	1.5	2.5	10.5	29.25	1.75	1.25	1	1.75	1.5	13.25	1.5
134101	0	0	0	0	0	0	0	0	0	0	0	0	0	0	0	0	0	0.666667	0	0	0.666667	0	0	0	0	1	0	0	1.33333	0	0	0	0	0	0	0	0	0	0	0	0	0	0	0	0	0	0	0	0
134365	0	0	0	0	0	0	0	0	0	0	0	0	0	0	0	0	0	0	0	0	0	0	0	0.75	0	0	0	0	0	0	0	0	0	0	0	0	0	0	0	0	0	0	0.75	0	0.5	0	0	0	0
135956	2.66667	2	0.833333	0	0.333333	0	1.5	0.5	0	0	0	0.5	0	0.333333	0	0.333333	0.333333	0	0	0.666667	3.5	1.66667	6.66667	0.833333	0.5	0.666667	11.1667	0	0	0	60.8333	0.833333	0.333333	0.666667	0.666667	0.833333	0	0.333333	0.666667	0.333333	0	0.5	1.83333	0.333333	1.16667	0	1.16667	0	0.5
136044	0	0	0	0	0	0	0	0	0	0	0	0	0	0	0	0	0	0	0	2	0	0	0	0	0	0	0	0	0	2	0	0	0	0	0	0	0	10	3	0	0	0	0	0	0	0	0	0	0
137043	0	0	0	0	0.75	0.75	2.25	0.5	1	0	2.5	0	1	0	4.25	1	0.5	0	0	1	9.25	6	4	4.25	0.5	0.5	3.25	0	1.5	1	6.25	1.75	5	1.5	1.25	5	1	1.5	0.5	0.75	0	3	2.25	2.5	2.25	0.5	0.75	1.75	0.5
14094	13	13	8	9	283	15	0	5	2	0	2	0	23	3	0	38	0	0	5	56	15	6	2	11	17	0	22	4	5	0	2	2	10	3	7	0	0	0	0	0	0	5	3	2	0	4	9	2	0
143423	0	0	0	0	0	0	0	0	0	0	0	0	0	0	0.5	0	0	0	0	0	0	0	0	0	0	0	0	0	0	1	0	0	0	0	0.5	0	0	0	0	0	0.5	0	0	0	0	2.25	0	0	0
144395	5	2	0	3	3	2	0	0	0	0	0	0	6	0	2	0	4	0	3	8	3	4	0	3	3	2	4	4	0	2	3	5	5	4	5	5	7	18	7	5	2	6	3	2	4	39	7	5	8
145575	0	0	0	0	0	0	22	6	10	2	0	24	0	0	0	0	0	0	7	13	0	0	0	0	0	0	0	0	0	0	0	0	0	0	0	0	0	0	0	0	0	0	0	0	0	0	0	0	0
145735	0	0	0	0	0	0	6.33333	1.16667	1.16667	2.16667	3	4.66667	0	0	0	0	0	0	2.83333	1.5	0	0	0	0	0	0	0	0	0	0	0	0	0	0	0	0	0	0	0	0	0	0	0	0	0	0	0	0	0
146672	0	0	0	0	0	0	0	0	0	0	2	0	0	2	0	0	0	2	0	0	0	0	0	0	0	0	0	0	0	0	0	0	0	0	0	0	0	2	0	0	0	0	0	0	0	6	0	0	0
147105	5	90	21	0	7	9	61	14	81	164	28	36	386	15	74	9	78	29	163	162	390	21	41	353	82	86	71	258	309	1519	16	41	697	70	87	166	475	1238	903	93	260	349	63	448	58	883	43	424	180
148722	0.5	0	0	0	0	6.5	0.75	0	10.25	0	0	0.5	2.75	0.5	4.75	1	0	0	0	3	3.5	0	0.5	0.5	0.5	2.75	1.5	0	0.5	0.5	0.5	0.75	2.75	0	0	1	0	0.5	6	1	0	5.5	1.75	1.5	1.5	0.5	0.5	0.5	0
148987	2	4	0	0	0	0	6	0	5	0	4	0	0	0	6	0	0	0	8	0	0	0	0	0	0	0	0	0	0	0	0	0	0	0	0	0	0	0	0	0	0	0	0	0	0	0	0	0	2
149120	0	0	0	0	0	0	0	0	0	0	0	0	9	0	2	0	0	3	0	0	0	0	0	3	5	8	3	5	3	5	0	4	8	3	2	3	2	5	5	0	7	17	2	9	0	0	8	23	0
149131	0	0	0	0	0	0	0	0	3	9	4	0	0	0	0	0	0	0	9	24	0	0	0	0	0	0	0	0	0	0	0	0	0	0	0	0	0	0	0	0	0	0	0	0	0	0	0	0	0
149188	1.5	2	2	1.5	2.5	0	1.5	0	0	1	1	1	0	0	0	1.5	0	2	2.5	0	1.5	1.5	2	3	1.5	1	1	1	4.5	0	0	0	1	0	0	1.5	0	0	1.5	0	0	1	1	0	0	0	1.5	0	0
149909	0	0	0	0	0	0	2	0	0	0	0	0	0	0	0	0	0	0	3	2	0	0	0	0	0	0	0	0	0	0	0	0	0	0	0	0	0	0	0	0	0	0	0	0	0	0	0	0	0
1510067	0	0	0	0	0	0	0	0	0	0	0	0	1	0.666667	0.666667	0	0.666667	0.666667	0	0	0	0	0	0	0	0	0	0	0	0	0	0	0	0	0	0	0	0	0	0	0	0	0	0	0	0	0	0	0
1517779	1	1.33333	0	1	0	1.33333	1.33333	0	0.666667	1.33333	0.666667	2.66667	1.33333	0.666667	0.666667	1	1.33333	0	0	0	0	0	0	0	0	0	0	0	0	0	0	0	0	0	0	0	0	0	0	0	0	0	0	0	0	0	0	0	0.666667
1521321	0.666667	0.666667	0	1.33333	0.666667	1.33333	0	0	0	0	3.33333	0.666667	0	0	0	0	0	0	1.66667	0.666667	0.666667	0	0	0	0	0	0.666667	0	0.666667	0	0	0.666667	0.666667	0	1.33333	0	0	0	0	1.33333	0	1.66667	0	0	0	0	0	0.666667	0
152612	0	0	0	0	0	0	0	0	0	0	0	0.5	0.5	0	0.75	0.5	0	0.5	0	0	0.5	0	3.25	0.75	0	3.25	0	0	0.5	0	0.75	1.75	3.25	0	0	0.5	0	0	2.5	1	0	8.5	0.75	0.5	1.75	0.5	0.75	1	0
153075	0	0	0	0	0	0	0	0	0	0	0	0	0	0	0	0	0	0	0	0	0	0	0	0	0	1	0	0.5	0.75	0	0	0	0.5	0	0	0	0	0	0.5	0	0	0.75	1	0.75	0	0	0	0.5	0
153187	0	0	0	0	0	0	0	0	0	0	0	0	0	0	0	0	0	0	0	0	0	0	0.75	0	0	0	0	0	0	0	0	0	0.5	0	0	0	0	0	0	1.25	0	0.5	0	0	0	0	0	0	0
153291	0	0	0	0	0	0	0	0	0	0	0	0	0	0	0	0	0	0	0	0	1.75	0	0	0	0	0	0	0	0	0	0	0	0	0	0	0.5	0	0	0	0	0	0	0.75	0	0	0	0	0.75	0
156505	0	0	0	0	0	0	0	0	0	0	0	0	0	0	0	0	0	0	0	1.75	0.5	0	0	0	0.5	0	0	0	0.5	0	0	0	0	0	0	0	0	0	0	0	0	0	0	0	0	0	0	0	0
1569569	0	0	0	0	0	0	0.5	0	0	0	1	0.5	0.5	0.5	0	0.75	0.75	0	0	0	1	0	0.75	0	0	0.75	0.5	0.75	0.75	0	3.5	0.5	0.75	0	0.5	0.75	1.75	0.5	0.5	2.5	0	0.75	4	1.75	3.25	0	1.5	1.5	0.75
157012	0	0	0	0	0	0	0	0	0.5	0	0	0	0.5	0	0	0	0	0	0	0	0	0.5	0	0	0	0	0.5	0	0	0	1.5	0	0.5	0	0	0	0	0	0	0	0	0.5	0	0	0	0	0	0	1
157121	0	0	0	0	0	0	0	0	0	0	0	0	0	1	0	0	0	0	0	0	0	0	0	0	0.75	0	0	0	0	0	0.5	0	0	0	0	0	0	0	0	0	0	4	0	0	0	0	7	0	0
157154	0	0	0	0	0	0	0	0	0	0	0.5	0	0	0.5	0	0	0.5	0	0	0	0	0	0	0	0	0	0	0	0	0	0	0	0	0	0	0	0	0	0	0	0	0	0	0	0	0	0	0	0
157546	0.5	0	0	0	0	0	0	0	0	0	0	0	0.75	0.5	0	0	0	0	0	0	0	0	0.5	0	0	0	0.5	0	0	0	0.5	0	0	0	0	0.5	0	0	0	0	0	0	0	0	0	0	0	0.5	0
157573	5.66667	8.66667	2.66667	4.33333	7	7.66667	6.33333	3.66667	8.33333	4.33333	7	22.3333	12	18	8.66667	9.66667	29.6667	4	3.66667	1.66667	0	0.666667	0	0	0	0	0	0	0	0	6.33333	0	0	0	0	0	0	0	0	0	0	0	0.666667	0	0	0	1	0	0.666667
157772	0	0	0	0	0	0	0	0	0	0	0	0	0	0	0	0	0	0	0	0	0	0	0	0	0	0	0	0	0	0	0	0	0.5	0	0	0	0	0	1	0	0	0	0.75	0.5	0.5	0	0	0	0
158183	0	0	0	0	0	0	0	0	0	0	0	0.5	0	0.5	0	0	0	0	0.75	0	0	0	0	0	0	0	0	0	0	0	0	0	0	0	0	0	0	0	0	0	0	0	0	0	0	0	0	0	0
158217	0	1.5	1.25	0	0.5	0.5	0	0	0	0.5	0.5	4	0	0	0	0.5	0	0	0	0.75	3	0.5	2.75	2.5	1.25	2.75	0.5	1.75	3.5	0	0	1.25	0.75	1	0.75	2.25	0	0	3.25	1.75	0	5.25	14.75	1.5	12.5	7	2.25	4	0.75
158399	1.25	3.75	0.75	0	0.75	1.25	0.75	1	0	0	1.5	3.75	3	7	0.5	0	1	2.5	1.75	1	3	0.5	0.5	0.5	10.5	0	0	0	0	2.75	17.75	0	0.75	0	0	0	0	0.5	0	0	0	0.75	1.25	0.75	1.5	1.5	4	4.25	0
158649	0.666667	0	0	0	0	0	0	0	0	0	0	0.666667	0.666667	0	0	0	0.666667	0	0	0	0	0.666667	0	0	1	0	0	0.666667	1	0	0	2.33333	1.33333	2	2	0	0	0	0	0.666667	0	0	1.33333	0	2.33333	0	1.66667	0	0.666667
159007	0	0	0	0	0	0	0	0	0	0	0	0	0	0	0	0	0	0	0	0	0	0	0	0	2.25	0.75	0.75	0	0.5	0.75	1	0	0	0	0.75	0.5	0	0	1	0	0	0.75	0	0	0	0	0	0	0
160016	0	0	0	0	0	0	0	0	0	0	0	0	0	0	0	0	0	0	0	0	0	0	0	0	0	0	0	0	0	0	0	0	0	0	0	0	0	0	0	0	0	0	0	0	0	0	9.33333	0	0
1602314	0.666667	3	3.33333	3.33333	2.33333	1	0	0	2	0	1	1	7.66667	3.33333	3	3	2.66667	2.33333	0.666667	3.33333	31.6667	9.33333	7.66667	24.6667	15.6667	8	11.6667	1.33333	2.33333	5.66667	4.33333	15.6667	21.3333	7.33333	7.66667	10.6667	77.3333	148	36.3333	9.33333	8	15	5	9.66667	9.66667	8.66667	2	19.3333	4.66667
16036	0	0	2	0	0	1	0	0	0	6.5	0	0	24	0	0	0	0	0	1.5	0	0	0	1	0	5	1.5	1	0	0	0	5	6	4	2	1.5	1	1	0	1	0	0	1	14	0	12	0	1.5	1.5	12.5
160661	0	0	0	0	0	0	0	0	0	0	0	0	0	0	0	0	0	0	0	0	0	0	0	0	0	0	0	0	0	0	0	0	0	0	0.666667	0	0.666667	0	1.33333	18.6667	1.66667	85	0	0	0	1.66667	10.3333	4.33333	0
160750	1.66667	1	0	0	0	0	0	0	1.33333	0	0	0	5.66667	0.666667	0.666667	0	0	1.66667	0	1.66667	0.666667	0.666667	1.66667	2.66667	0.666667	1.33333	1.66667	2	4	4	0	0.666667	11.3333	0	1.33333	0.666667	2	7	15	0.666667	2	1.66667	2.33333	15	2	4.33333	0	3.33333	3.33333
160879	5.33333	7.33333	3	21.3333	18.6667	11.6667	10.6667	2.66667	13.3333	22.3333	23.6667	0.666667	17	7.66667	70	44.6667	37	10.6667	52.3333	106	39.3333	0	8	0	0	1.33333	86.6667	0	1	0	1	0	2	1.66667	0.666667	1	0	0	0	0	0	0	2.33333	0	0	2	0	0.666667	0
161762	0	0	0	0	0	0	0	0	0	0	0	0	0	0	0	0	0	0	3	3	3	0	0	3	7	0	0	0	0	0	0	0	0	0	0	3	0	0	0	0	0	0	0	0	0	0	0	0	0
161899	0	0	0	0	0	0	0	0	0	0	0	0	13	0	0	0	0	0	0	0	0	0	0	0	0	0	0	0	0	0	0	0	3	0	0	0	0	0	2	0	0	0	0	0	0	0	0	0	2
161993	0	0	0	0	0	0	0	4	0	3	2.5	20	2	8.5	0	1.5	3.5	2	0	1.5	0	0	0	0	0	0	0	0	0	0	0	1	0	1.5	0	0	0	0	0	0	0	0	0	0	0	0	0	0	0
162005	0	0	0	0	0.75	0.75	0	0	0.75	0	0.75	1.25	0	0.5	0	0	0	0	0	0	0	0	0	0	0.5	0.5	0.5	0	0.5	0	0	0	0	0	0	0.5	0	0	0.5	0	0.5	0	0	0	0	0	1.25	0	0
1624481	0	0	3	2	0	18	0	0	11	0	0	2	0	0	0	0	0	0	0	3	2	0	0	3	0	0	0	0	2	0	6	3	2	30	33	5	0	0	0	0	0	3	0	7	0	0	0	0	3
162639	0	0	0	0	0	0	0.666667	0	0	0	1.66667	0	1	0	0	0	0	0	0	0.666667	0.666667	0	0	0	0	0	1.33333	0	0	0	0	0	0	0	0	0	0	0	0	0	0	0	0	0	0	0	0	0	0
162660	0	0	0	2	2	0	0	0	0	0	0	0	10	0	3	7	3	0	6	2	0	2	0	6	3	0	3	3	0	0	2	4	7	6	6	3	0	0	7	2	2	5	14	17	10	2	0	2	6
163142	0.666667	7	9.66667	41.6667	4	3	1	0.666667	47.3333	5	1.33333	1.33333	28	3	1	15.6667	0.666667	9.66667	3.33333	1	0.666667	11.6667	3	2.33333	7.66667	0.666667	3	1	0.666667	0.666667	0	1	0.666667	0	0	0	0	0.666667	0	4.66667	0	0.666667	0	0.666667	3.33333	2.33333	1.33333	1.33333	2
163433	44.3333	26.6667	45.3333	138	35.3333	35.3333	615.667	25.3333	105.333	37	40	300	24.3333	27.6667	66.3333	18.6667	6.66667	19	31.3333	55.6667	29.6667	200.333	45.6667	441	65.6667	278.667	14.3333	2.66667	4	4	13	6	18	7.66667	4.66667	4	6	9.66667	9	3.66667	10	1.66667	27.3333	34	14.3333	14.6667	7.66667	5	19.6667
164228	0	0	0	0	0	0	0	0	0	0	0	0	0	0	0	0	0	0	0	0	0.666667	0	0	3.66667	0	0	0	1	1	0	1	0	0.666667	1.66667	1.33333	1	0	0	1.33333	4.33333	0.666667	1.33333	5.33333	5	6	0.666667	2.66667	1.66667	2.33333
164242	1	1.75	2	5.5	5.25	6.75	1.25	0.5	1	1	1	1.25	1.75	1	0.75	2.25	0	2.25	3.75	1.75	0	0.75	0	0.75	0.5	0	0	0	0.5	0	0	2	0	4.25	2.5	1	0	0	0	0	0	1.5	2.75	0.75	1.75	0.5	3	0	1.25
164744	0	2	3	2.66667	21.3333	6.33333	1	6.66667	16.6667	47.6667	2.33333	0.666667	3.66667	3	1.33333	1.33333	6	3	1.66667	1.33333	0.666667	0	0	0	0	0	0	0.666667	0.666667	0	0	0	0.666667	0	0	0	0	0	0	0	0	0	0	0	0	0	0	0	0
164788	0	0	0	3	6.33333	0	0	0	0	0	0	0.666667	4.66667	1	0	0	0	1.33333	0	0	0.666667	5.66667	0	0	1.66667	0	0	0	0	0	0.666667	0.666667	9.66667	6	4	2.66667	0	0	0	1	0	0	0	0.666667	0	0	1	0	1
164811	0	8	0	0	0	7	0	2	3	2	10	5	0	4	2	3	4	4	0	18	6	0	0	3	2	0	0	5	8	0	2	11	7	19	22	9	0	0	3	2	0	0	0	0	0	0	0	0	5
164967	2.25	1.25	81.75	1	1.5	1.5	1.75	0.75	0	85	1.25	1.25	0.75	8.5	0	1.75	0.75	1	0.75	0.75	1.25	0	34	1	0	7.25	1	0	0	0	0.5	2	0.5	3.25	0.5	1.25	0	0.5	0	0.5	0	0	1.25	0.75	3	0.5	0.75	18	0
16512	0	0	0	0	0	0	0	0	0	0	0	0	0	0	0	0	0	0	0	0	0	0	0	0	0	0	0	0	0	0	0	0	0	0	0	0	5.66667	18.1667	0.5	0	0.333333	0	0.5	0.5	0	0	0	0	6.16667
165257	0	0	0	0	0	0	0	0	0	0	0	0	0	0	0	0.6	0	0	0.6	0.4	0	0	0	0	0	0	0	0	0	0	0	0	0	0	0	0	0	0	0	0	0	0	0	0	0	0	0	0	0
1652947	16.6667	8	10	11	6	7.33333	41.3333	3	18.3333	40.6667	82.3333	50	45.3333	46.6667	36.3333	65	30	35.6667	16	25	5	5.66667	6.66667	28.6667	3	15.6667	5.66667	27.6667	23	20.6667	6.66667	2.33333	4.33333	21.6667	9.66667	5.33333	3	7	3	6	18.6667	8.66667	9.33333	7	6	21.6667	5.66667	3.33333	7
165430	9	24	0	26	19	2	2	7	5	2	160	2	25	6	7	6	6	4	7	2	0	2	0	0	3	0	0	0	0	0	0	0	0	0	0	0	0	0	0	4	0	0	2	2	0	0	11	0	5
165845	0	0	0	0	0	0	0	0	0	0	0	0	0	6	0	2	0	0	0	5	6	2	0	0	6	4	0	0	0	0	0	4	10	0	3	0	0	0	2	4	2	0	0	0	0	0	0	0	8
165927	0	0	0	0	0	0	0	0	0	0	0	0	0	0	0	0	0	0	0	0	0	0	0	0	0	0	0	0	0	0	0	0	0	0	0	0	1	0.666667	1.66667	0.666667	0	0	0	0	0	0	0	0	0
166099	2	2	1.25	1	1.75	1	0.5	0	0.5	0	0	0	3.25	0.5	0	0	10.5	4.5	3.5	1	1.5	0	0	13.25	0.5	0.5	10.5	5.75	10.5	0.5	4.25	0	3.25	0	0	0.5	0	0.5	4	2.75	0	0.5	2.25	1.5	0.75	0	0	1	3
166156	0	0	0	0	0	0	0	0	0	0	0	0	1.16667	0	0.333333	0	0.333333	0	0	0	0	0	0	0	0	0	0	0	0	1.66667	0	0	0.5	0	0	0.333333	1.66667	1.66667	2.33333	0.666667	0.5	1.33333	0.5	0.333333	0	1.16667	0	0.333333	1.66667
166535	0	0	0	0	0	0	0	0	0	0	0	0	0	0	0	0	0	0	0	0	0	0	0	0	0	0	0	0	0	0	0	0	0	0	0	0	1	0	0	0	0.666667	0	0	0	0	0	0	0	0
166664	0	38	0	0	2	3	5	0	0	0	4	0	7	0	4	3	0	0	0	0	0	0	9	0	0	0	0	0	0	0	2	0	0	0	0	0	0	0	0	0	0	0	0	0	10	0	0	0	0
166689	0.333333	0.333333	0	0	0	0	0	0	0	0	0	0	0	0	0	0	0	0	0	0	0	0	0	0	0.833333	0	0	0	0	0	0	0	1	0	0.333333	0.333333	1.66667	3.16667	1.16667	0.5	0.333333	1	0.333333	1	0	1.66667	0	0.333333	0
166911	0	0	0	0	0	0	0	0	0	0	0	0	0	0	0	0	0	0	0	0	0	0	0.5	0	0	0	0.5	0	0.333333	0	0.666667	0	0.333333	0	0.333333	0.666667	0	0	0	0	0	0.333333	0.666667	0	0	0	0	0	0
167034	0	0	0	0	0	0	0	0	0	0	0	0.5	0	0	0	0	0	0	0	0	0.5	0	0	0	0.75	0	0	0	0.5	0	0	0	0	0	0	0	0	0	0	0	0	0	0	0	0	0	0	0	0
167204	12.3333	5.33333	4	14.3333	153.333	5.66667	2.33333	2.66667	1.33333	69.3333	1.66667	1	0	2	0.666667	5.33333	8.33333	2	1	0	0	0.666667	0	0.666667	0	6	0	0	0	0	0	18.3333	0	2	0	0	0	0	0.666667	0	0	1.33333	0	0	0	0	1	0.666667	1
167509	0.5	1.25	1	4.75	0.5	3.5	3.25	7.25	36	4.75	9.25	23	12	33.75	2.75	4.75	12.5	3.5	3.25	7	0.5	1	0.5	0	0	0	0	0	0	0	0	1	0.75	4	3	0.5	0	0	0	0	0	0.75	0.75	0.5	1	0	4	0.5	1.5
1678333	0	10	0.666667	8	0	0	0	0.666667	1	1	2.66667	0.666667	0	0.666667	0	1.33333	0	1	1	1.33333	0.666667	0	0	2	0	0	0	0	0	0	0	0	0	0	1	0.666667	0	0	0	0	0	0	2.33333	0	1.66667	2.66667	0	0	0.666667
167882	0	0	0	0	0	0	0	0	2	0	0	0	0	2	0	0	0	0	0	0	2	0	0	0	2	0	0	0	0	0	0	0	2	0	0	0	2	8	3	0	0	0	0	0	0	0	0	0	0
167910	0	0	0	0	0	0	0	0	0	0	0	0	0	0	0	0	0	0	0	0	2	0	0	0	0	3	0	0	0	0	0	0	0	0	0	0	0	0	0	0	0	0	0	0	0	0	0	0	0
168047	0	0	0	0	0	0	0	0	0	3	2	3	0	0	0	0	0	0	0	0	0	0	2	3	3	0	0	2	0	0	0	0	0	0	0	5	0	0	0	0	0	0	0	0	0	0	0	0	0
168068	0	0	0	0	0	19	0	0	0	0	0	0	0	0	0	0	1	4	0	0	0	0	0	0	0	0	0	0	0	0	0	0	0	0	0	0	0	0	4	0	0	0	0	8	1	0	0	0	0
168145	0.5	0	0	0.75	1	3.25	0.5	0.5	0.75	0	1.25	16.5	0	2.75	0.5	0	1.25	2	1.75	1	0	0	0	0	0	0	0	0	0	0	0	0	0	1.5	1.25	0	0	0	0	0	0	0	0	0	0	0	0.75	0	0
168289	0	0	0	0	0	0	3	0	1	0	0	0	0	0	0	0	0	0	12	0	0	0	0	0	0	0	0	0	0	0	0	0	0	0	0	0	0	0	0	0	0	0	0	0	0	0	0	0	0
168383	0	0	0	0	0	0.5	0	0	0.5	1.25	0.75	2.5	0.5	1.25	0	0.5	1	0.5	0	0.5	0	1.25	1.5	2.25	0	1.25	0.5	0	1.5	0	0	1	1.5	0	0.75	0.75	0	0	1	1	0	2	0.5	0	0.75	0	1.75	0.5	0
168625	3	0	0.5	0.75	1	0	0	0	0	2.5	0	0.5	2.5	0.5	0.5	0	0.5	0	1	0.5	0.5	0	0	1	2.25	0.75	4.5	0	0	1.5	0	1.25	0	1.75	0.75	2	0	2.75	0.75	1	0.75	5.25	0	0	0	3.5	0	0.75	0.75
169106	2.25	0.5	3	1.75	6.25	0.5	0	0	0	0	0	0	0	0.5	0.5	0.5	0.5	0	0	0	4.25	1.5	16	1	5	4.5	2.5	2	4.75	6.75	1.75	10.5	20	4.75	7.25	8.5	4	3	3	0.75	0.75	4.75	5	2.25	5.25	2	3.25	2.25	0.5
169182	0.714286	0.571429	1	0.285714	0	0	3.71429	1	0.428571	0	17.7143	0.571429	0	1.14286	0.857143	0.285714	1.28571	0.285714	0.714286	1.71429	0.571429	0.285714	1.57143	0.428571	0	0.428571	0	0	0	0.285714	0	0.428571	0	0.285714	0.428571	0	0	0.714286	0	0	0	0	0	0.571429	0	0.285714	0	0	0
169364	0	1	0	0	0	0	0	0	2	0	0	0	0	0	0	0	0	0.75	0	0	0	0	0	0	0	0	0	0	0	0	0	0	0	0	0.75	0	0	0	0	0	0	0	0	0	0	0	0	0	0
169428	2.5	1.66667	1	0	0.666667	0	1	0	0	0	0	0.333333	0	0	0	0	0.333333	0.333333	0	0.5	1.5	1.16667	4.33333	1	0.333333	0	4	0	0	0	27.3333	0.333333	0.333333	0.5	0.666667	0.666667	0	0	0.333333	0	0	0	1.33333	0.333333	0.666667	0	0	0	0
1696853	0	0	0	0	0	0	5.75	58.5	0	0	0.75	0.5	0	0	0	0	0	0	0	0	0	0	0	0	0	0	0	0	0	0	0	0	0	0	0	0	0	0	0	0	0	0	0	0	0	0	0	0	0
169815	17	2	0	3	8	2	0	3	2	0	33	2	5	0	0	9	0	0	10	0	0	2	0	0	14	0	0	0	0	0	0	2	18	0	4	0	0	0	0	0	0	0	0	0	0	0	3	0	0
169845	3.33333	37	30.6667	35.3333	4.33333	3	0.666667	0.666667	15.6667	11.6667	9.33333	1.33333	10.6667	3.66667	1.33333	5.66667	1.66667	10	33.3333	1.66667	2.33333	9.33333	1.66667	5.66667	9.66667	7.33333	8.66667	0.666667	4.66667	0.666667	1.33333	3.66667	2	0.666667	3	1	0	0	1.66667	8	0.666667	2.33333	42.3333	2	29.3333	3.66667	21	2	11
169901	1	0	0	1.5	1	0	0	0	0	1	0	1	0	0	0	0	0	0	0	0	0	0	0	0	0	0	0	0	0	0	0	0	0	0	0	0	0	0	0	0	0	0	0	0	0	0	0	0	0
170561	2.5	17.5	6.5	2	2.75	6.75	5	1.25	6.75	1	5	1.5	1.75	2.25	4	8.75	1.75	3.5	1	4.75	1	0.5	0	1	9.75	0	1	1.25	2.75	0	0.5	2.25	2.25	12.5	10.75	3	0	0	1	1.5	0.75	2	0	1.5	0	0	2.75	1.25	1.25
170926	0	0	0	0	0	0	0	0	0	0	0	0.75	0	1	0.5	0	0	0	0	0	0	0	0	0	0	0	0	0	0	0	0	0	0	0	0	0	0	0	0	0	0	0	0	0	0	0	0	0	0
171079	2	2	4	4	3	19	3	0	5	5	5	2	12	6	0	3	13	6	0	0	4	17	0	3	2	0	2	3	2	0	0	2	5	0	5	6	0	2	2	2	0	2	5	0	3	0	0	2	0
171232	61.25	45.25	235.25	78.5	455.5	35.5	4.25	1	3.5	1.25	0.5	1.25	31	11.75	19.75	18	10.75	22.25	27.5	20.75	152.25	29.75	1034	35.25	144	178	118.75	90.25	172	274	259	264.75	678	178.25	336	453.5	63.75	81.25	52.5	23	28.25	275	226.75	171.25	176.75	63.75	74.25	103	23.75
1712722	0	0	0	0	0	0	0	0	0	0	0	0	2	0	0	0	0	0	0	0	0	0	0	0	0	0	0	0	0	0	0	0	0	0	0	0	0	0	0	0	6	0	0	0	0	34	0	3	0
171322	4.75	3	3.25	4.25	2.25	5.75	1.5	0	1.75	8.75	3.25	1.25	2.5	9.75	1.25	5	8	5.25	3	1.25	3.5	2.25	7.25	3.75	6	6	4.75	0	1.25	0.75	7	7	2.75	2.25	1.75	2.75	0	0.5	4.25	9.75	0.75	5.75	6	1.75	5.25	1	42.75	1.75	2.5
171396	0	0	0.75	0	0	0	0	0	0	0	0	0	0	10	1	4.25	3.75	3.75	0	0	0	0	0	0	0	0	0	0	0	0	0	0	0	0	0	0	0	0	0	0	0	0	0	0	0	0	0	0	0
171399	0	0	0	0	0	0	0	0	0	0	0	0	0	0	0	0	0	0	0	0	0	0	0	0	0	0	4	0	0	0	0	0	0	0	0	0	0	0	0	0	0	0	3	0	4	0	3	0	0
171718	0	0	0	0	2	0	0	0	0	0	0	0	0	0	0	0	0	0	3	2	9	2	0	0	0	0	0	0	0	0	0	0	5	0	0	0	0	3	2	22	0	0	0	2	0	0	21	8	0
172329	0.666667	0.833333	0	2	0.666667	7.66667	0.666667	1.16667	0.5	0	10	0.833333	2.33333	3	0	0.333333	1.5	2.66667	2.33333	2	1	24.3333	1	2.66667	2	0.333333	1	1.5	2.66667	0	0.666667	1.66667	1	5.83333	4.83333	0.833333	0	0	0.333333	0.333333	0	1.66667	1	1.33333	0.666667	0.5	6.33333	0.666667	1.5
172857	0	0	0	0	0	0	0	0	0	0	0	0	0	0	0	0	0	0.5	0	0	0	0.333333	0	0	0.333333	0	0	0	0	0	0.5	2.5	0	4.33333	7.33333	0.833333	0	0	0	0	0	3.5	0	0.333333	0	0	4.66667	0	0.333333
172936	0	0	0	0	0	0	0	0	0	0	0	0.666667	1	0	0.666667	3	0	0.666667	0	0	0	0	0	0	0	0	0	0	0	0	0	0	0	0	0	0	0	0	0	0	0	0	0	0	0	0	0	0	0
173132	0.666667	0	0	2.66667	2.33333	0	0	0	1	0	0	66.3333	11	0.666667	0.666667	1	0	0	0	0.666667	0	0	0	0	0	0	0	0	0	0	3	0	0	0	0	0	0	0	0	0	0	0	0	0	0	0	2.33333	0	0
173245	3	5.25	0.75	2.5	3	1.75	0.75	0	0	3.25	4.75	1.25	1.5	3.5	0.75	2.5	2.75	3.75	2.75	2.75	7.75	7.5	6	10	5	3.75	13.75	0.75	3.5	0.75	4	4.25	6.5	4	8.25	21	0	0	7.25	9	1.5	3	6.5	3	5	1.5	5.75	2.25	0.75
173417	0.666667	0	0.666667	0	0.666667	0	0	0	0	0	0	0	0	0	0	0	0	0	0	0	0	0	0	0	0	0	0	0	0	0	0	0	0	0	0	0	0	0	0	0	0	0	0	0	0	0	0	0	0
173565	0.5	0	0	0	0	0	0	3	0	11	16.75	0.75	0	0	0	0	0	0	0	23.5	0	0	0	0	0	0	0	0	0	0	0	0	0	0	0	0	0.75	0	0	0	0.5	0	0	0	0	0	0	0	0
173739	1.5	3	0	2	1.5	21.5	0	0	0	0	0	0	0	0	1	1	1	1	0	0	0	0	0	0	0	0	0	0	0	0	0	0	0	0	0	0	0	0	0	0	0	0	0	0	0	0	0	0	0
1737536	2.5	4	1.75	12.75	7	5	4.25	1.25	4.75	4	4.75	29.75	9.75	9.5	2.75	2.25	8.5	5	5.75	1.25	4	2.25	0.75	3.5	5.25	21.75	11.75	19.25	31.5	1.75	3.5	6.25	8.75	5.25	5.5	10.25	2	6	7.25	8	5	4.5	5	9	6.75	4.25	2.75	4	10.5
173824	0	0	0	0	0	0	2	2	2	2	0	0	0	0	0	0	0	0	0	0	0	0	0	0	0	0	0	0	0	0	0	0	0	0	0	0	0	0	0	0	0	0	0	0	0	0	0	0	0
174009	0	0	0	0	0	0	0	0	2	0	0	0	3	0	0	0	0	0	3	0	2	0	0	0	2	0	0	3	0	8	0	0	2	0	0	0	4	9	5	0	3	0	0	3	0	8	0	4	0
174041	0	0	0	0	0	0	0	0	0	0	0	0	0	0	0	0	0	0	0	0	0	0	0	0	0	0	0	0	0	0	0	0	0	0	0	0	2	10	2	0	0	0	0	0	0	0	0	0	0
174043	0	0	0	0	0	0	0	0	0	0	0	0	2	0	0	0	0	0	0	0	0	0	0	0	0	0	0	0	0	0	0	0	2	0	0	0	0	2	2	0	0	0	0	0	0	0	0	0	0
174170	11	11	5	0	14	4	2	4	22	72	34	0	17	7	18	8	2	4	12	5	12	59	46	6	34	6	22	4	6	11	9	43	31	51	69	70	10	28	60	8	43	16	8	30	10	18	33	52	40
174280	0	0	0	0	0	0	0	0	0	0	0	0	1.66667	0	0	0	0	0	0	0	0.666667	0	0	0	0	0	0	0	0	1.66667	0	0	0.666667	0	0	0	3.66667	19	0	1	1.66667	0	0	0	0	0	0	0	0
174288	0	0	0	0	0	0	0	0	0.666667	0	0	0	0	0	0	0	0	0	0	0	0	0	0	0	0	0	0	0	0	0	0	0	0	0	0	0	0	0	0	0	0	0	0	0.666667	0	0	0	0	0
174337	3	2	0	1.5	0	0	33	0	3	32.5	6.5	1	74.5	7.5	3	82	23.5	35	0	0	2	2.5	95.5	2	14	9.5	11.5	3	1.5	0	361	0	1	2	1	1	23	22.5	17	4.5	3	9	1.5	0	1.5	2.5	2	0	5.5
174353	0	0	0	0	0	0	0	0	0	0	0	0	0	0	0.25	0	0	0	0	0	3.25	0.875	0.375	0.625	0	0	0	0	0	0	0	0	0.625	0.5	0	0.5	0.375	0.25	0.375	0.25	0	0.375	0.25	0.25	0	0	0	0	0
174374	0	0	0	0	0	0	0	0.666667	0	0	0	0.666667	0	0	0	2.33333	0	0	0	0	0	0	0	0	0	0	0	0	0	0	0	0	0	0	0	0	0	0	0	0	0	0	0	0	0	0	0	0	0
174417	0	0	0	0	0	0	0	1.66667	0	0	0	0	1	0	0	0	0.666667	1.33333	0	0	0	1.66667	0.666667	0.666667	0	5.33333	0	0.666667	1.66667	0.666667	0	45.3333	0	0	0.666667	0	0	0	0	0	0	1.66667	0	0	0	0	0	1	2.33333
174441	0.5	0	0	2.25	4.5	0.75	0.5	0	0.75	0	2.5	2.5	0.5	3.5	0.5	0.75	3.25	0.5	1.25	1.5	0.5	1.75	0	0.5	1.75	1.5	1.5	0	0.75	0	0.5	2.75	1.75	1.5	2.5	0.75	0	0	1.25	0	0.5	0.75	2.75	0.5	4.25	0	2.25	1	0.75
174519	0	0	0	0	0	1	0	0	0.666667	0	0	0	0	0	0	0	0	0	0	0	0	0	0	0	0	0	0	0	0	0	0.666667	0	0	5.33333	3.33333	0.666667	0	0	0	0	0	0	0	0	0	0	0	0	0
174613	0	0	0	0	0	0	0	0	0	0	0	0.666667	0	0	0	0	0	0	0	0	0	0	0	0	0	0	0	0	0	0.666667	0	0	0	0	0	0	0.666667	0	0	0	0	0	0	0	0	0	0	0	0
174624	0	0	0	0	0	0	3	0	3	4	0	0	5	2	0	0	3	0	0	4	12	0	0	12	3	0	3	7	7	22	0	0	17	4	4	3	4	21	16	0	5	14	0	13	0	9	0	12	6
174654	0	0	0	0	0	0	0	0	39	0	0	29	0	0	0	0	0	2	0	0	0	5	2	0	5	19	0	9	6	6	7	7	97	7	3	2	2	2	81	3	0	0	0	20	0	0	0	0	0
174686	0	0	0	0	0	0	0	0	0	0	0	0	0	0	0	0	0	0	0	0	0	0	0	0	0	0	0	0	0	0	0	0	0	0	0.666667	0	0	0	0	2.33333	0	0	0	0	1.33333	0	2	0	0
174716	0	0	0	0	0	0	0	0	0	0	0	0	0	0	0	0	0	0	0	0	0	0	0	0	2	0	0	0	0	0	0	0	6	0	0	2	0	0	2	0	0	0	0	3	0	0	0	0	0
174763	0	0	0	0	0	0	0	0	0	0	0	0	0	0	0	0	0	0	0	0	2	0	0	0	0	0	0	0	0	0	0	0	2	0	0	0	0	2	0	0	0	0	0	0	0	0	0	0	0
174818	0	0	0	0	0	0	0.333333	0.333333	0	0	0	0.333333	0	0	0	0	0	0	0	0	0	0	0	0	0	0	0	0	0	0	0	0	0	0	0	0	0	0	0	0	0	0	0	0	0	0	0	0	0
174831	0	0	0	0	0	0	1.25	3.25	0	0	1.25	0	0	0	0.5	0	0	0	0	1	0	0	0	0	0	0	0	0	0	0.5	0	0	0	0.5	0	0	0	0	0	0	0.5	0	0	0	0	0	0	0	0
174853	0	1.5	3	7	2	0	4	2	23.5	3.5	0	12.5	18	4.5	5	2	2	16	9	1	1	11.5	1.5	2	8.5	2	5.5	9.5	13	0	0	5.5	1	1.5	3	0	0	2.5	1.5	26	1	4	0	3.5	0	1	2	2.5	4
174854	1.33333	1.33333	3.66667	5	3	1.33333	0	2.33333	3	0	1.66667	1.66667	0	0	0	1	0.666667	1.66667	1	2.33333	1.33333	1	1	5.33333	0	0	0	1.33333	3.66667	0	0.666667	2.33333	2.66667	0.666667	2.66667	1.33333	0	0	1	1.33333	0	0	0	0	0	0	6.33333	0	1
174950	0	2	0	0	0	0	0	0	0	4	0	0	0	0	0	0	0	0	0	2	0	0	0	0	0	0	0	3	3	2	0	0	6	2	0	3	0	3	8	0	3	4	0	9	0	0	0	7	0
174959	0	0	0	1.33333	0	0	0	10.3333	0	1	0.666667	0	5.66667	5	0	6	8.66667	4.66667	3	7.66667	1.66667	0	0	0	3	3	2	0	0	0	0	2.33333	1	1.66667	2.33333	0	0	0	1	0	0	0	0.666667	1.33333	0	0	0	0	0.666667
174960	0.5	0.5	0	0	0	0	0	0	0	0	0	0	0	0	1.75	0	0	0	0.5	1	0.5	1.75	0	0	0	0.5	0	0	0	0	1	0	0	0	0	0	0	0	0.5	0	0	0.5	0	0.5	0	0	0	0	0
174978	0	0	0	0	0	0	6.6	0	1.8	0	1	0	0	0	0	0	0	0	0	0	0	0	0	0	0	0	0	0	0	0	0	0	0	0	0	0	0	0	0	0	0	0	0	0	0	0	0	0	0
175007	0	0	0	0	0	0	0	0	0	0	0	0	0	0	0	0	0	0	0	0	0	0	0	0	0	0	0	0	0	0	0	0	0	0	0	0	2	8	2	0	0	0	0	0	0	0	0	0	0
175037	0	0	0	0	0	0	0	0	1.5	0.75	0	0	0	0	0	0	0	0	0.5	0.5	0	0	0.5	0	0	0	0.75	0.5	0	0	1	0	1.5	0	0	0	0	0	1	0	0	0	1	0.5	1	0	0	0	1
175138	0	0	0	0	0	0	0	0	0	0	1	0.75	0	0	0	0	0	0	0.75	0	0	0	0	0	0	0	0	0	0	0	0	0	0	0	0	0	0	0	0	0	0	0	0	0	0	0	0	0	0
175143	15	125	25	152	32	33	19	13	128	38	41	102	9	25	14	52	14	63	130	25	6	4	2	4	2	2	14	2	6	5	3	7	0	13	7	2	0	0	5	13	5	3	4	0	4	0	2	5	28
175198	0	0	0	0	0	0	2	0	4	3	0	0	6	0	0	0	5	0	5	5	10	0	0	5	0	0	0	8	8	30	0	0	16	0	2	6	12	25	17	0	14	12	2	18	2	17	2	13	0
175222	0	0	0	0	0	0	0	0	0	0	0	0	4	0	0	0	0	0	2	4	3	0	0	6	3	0	3	20	14	21	0	0	2	0	2	3	7	14	10	0	4	6	0	3	2	13	5	2	0
175280	0	0	0	0	0	3	0	0	2	0	0	0	0	0	5	0	0	0	2	0	0	0	0	0	0	0	0	0	0	0	0	0	0	7	3	2	0	0	0	0	0	0	0	0	0	0	0	0	4
175358	6	3	7	0	2	8	2	0	0	0	11	0	0	6	2	0	7	2	0	7	2	0	0	0	0	0	0	0	0	0	3	0	4	0	0	0	0	0	0	0	0	0	0	0	0	0	0	0	0
175367	0	0	0	0	2	0	6	2	3	6	126	2	24	14	2	6	45	19	34	5	5	4	0	71	27	5	150	0	6	2	19	20	8	14	31	17	3	0	6	17	2	6	71	34	35	5	9	3	91
175377	2	1.25	2	5.75	8.25	1	1.25	0	1	2	0.75	5	11	5	1	1.75	2.5	2.75	0.75	1.75	4.75	1	1	0	6.5	5	2.75	1	1.25	0	0.5	3.5	1	2	3	4.5	0.5	0.5	1.75	3.75	0.75	3	2.25	5	2.5	1.25	1	1.5	3
175389	0	0	0	0	0	0	0	0	0	0	0	0	0	0	0.333333	0	0	0	0	0	0	0	0	0.5	0	0	0	0	0	1	0	0	0	0	0	0	0.333333	0.333333	0.5	0.333333	3.33333	0	0	0	0	10.8333	0.333333	0	0.666667
175485	0	0	0	0	0	0	1.2	0.8	0	0	0	0	0	0	0	0	0	0	0	0.4	0	0	0	0	0	0	0	0	0	0	0	0	0	0	0	0	0	0	0	0	0	0	0	0	0	0	0	0	0
175529	0	0	0	0	0	0	0	0	2.66667	0	0	0	0	0	0	0.666667	0	0	0	0	0	0	0	0	0	0	1	0.666667	0	0	0	0	0	0	0	0	0	0	0	0	0	0	0	0	0	0	0	0	0
175535	0	0	0	0	0	0	0	0	0	0	0	0.6	0	0	0	0	0	0	2.8	0.4	0	0	0	0	0	0	0	0	0	0	0	0	0	0	0.4	0	0	0	0	0	0	0	0	0	0	0	0	0	0
175551	0	2	0	0	0	0	0	2	4	0	0	0	8	0	0	2	3	2	2	2	2	0	0	4	2	0	0	3	6	8	0	3	5	4	0	0	8	10	7	3	0	4	0	9	0	11	0	13	2
175559	0	0	0	0	0	0	0	0	0	0	0	0	0	0	0	0	0	0	5	0	0	0	0	0	0	0	0	0	0	0	0	0	0	0	0	0	4	10	0	0	0	0	5	0	0	0	0	0	0
175563	0	0	1	0	0	0	0	0	2.33333	0	0	0	0	0	0	0	0	0	0	0.666667	0	0	0	0	0	0	0	0	0	0	0	0	0	0	0	0	0	0	0	0	0	0	0	0	0	0	0	0	0
175575	0	0	0	0	0	2	0	0	0	0	0	2	0	2	0	0	0	2	2	0	0	0	0	0	0	0	0	0	0	0	0	0	0	0	0	0	0	0	0	0	0	0	0	0	0	0	0	0	0
175598	1.33333	0.666667	1.66667	4	2.33333	1.66667	5.33333	0	0.666667	0	2	4	1	0	1.66667	1.33333	0	0	0	2	0.666667	0.666667	0	1.66667	0.666667	1	2	0	0	0	6.66667	0	0	2.66667	1.33333	0	0	0	0	0	0	0	0	0	0	0	0	0	0
175642	5	2	0	3	0	0	2	0	0	0	4	0	0	0	0	2	0	4	3	6	3	0	0	3	2	2	4	3	3	0	0	0	7	4	2	3	0	2	7	2	0	3	0	6	2	2	3	2	4
175729	2	0	0	0	0	0	0	7	3	0	0	3	2	4	3	0	0	6	0	0	6	0	0	3	6	0	2	3	2	6	0	0	2	0	2	2	16	58	20	3	11	6	3	7	0	5	0	4	0
175751	0	0	0	0	0	0	2.5	2.25	0.5	0	4.5	10.25	0	0	0	0	0	0	5.75	1.5	0	0	0	0	0	0	0	0	0	0	0	0	0	0	0	0	0	0	0	0	0	0	0	0	0	0	0	0	0
175768	0	0	0.666667	0	0	1.33333	0	0	3.33333	0	0.666667	0.666667	0	0	1	0	0	0	1	1	0	0	0	0	0	0	0	0	0	0	0	0	0	0	0	0	0	0	0	0	0	0	0	0	0	0	0	0	0
175789	0	0	0	0	0	0	1	0	0	0	0	1	0	0	0	0	0	0	0.5	0	0	0	0	0	0	0	0	0	0	0	0	0	0	0	0	0	0	0	0	0	0	0	0	0	0	0	0	0	0
175929	0	0	0	0	0	0	0	0	0	0	0	0	0	0	0.666667	0	0	0	0	0	0	0	0	0	0	0	0	0	0	0	0	0	0	0	0	0	0	0	0	0	0.666667	0	0	0	0	0.666667	0	0	0
175955	0	0	0	0	0	0	0	0	0	0	0	0	0	0	0	0	0	0	0	0	0	0	0	0	0	0	0	0	0	0	0	0	0	0	0	0	0	0	0	0	3	0	0	0	0	18	0	5	0
175967	0.75	0	0	0	0	0	0	0	0	0	0	0.5	0.75	0	0	0	0.75	0	0	1	10.5	0	0.75	0	4.5	5	0	0	0.75	0.75	0.5	1.25	0	0	1	0	3.25	1.75	4.75	1	0.5	23.5	5.75	3.25	0.5	0	2.25	11.75	2.5
176008	0	0	0	0	0	0	0	0	2	0	0	0	0	0	0	0	0	0	0	0	2	0	0	0	2	0	0	3	2	0	0	0	3	0	0	0	0	0	3	0	0	2	0	2	0	0	0	2	2
176039	2	68	24	15	6	19	21	0	16	0	4	35	2	2	7	10	2	10	4	0	0	0	0	0	26	0	0	4	0	0	0	7	0	4	7	3	0	0	0	0	0	4	2	0	3	0	9	4	0
176077	0	0	0	0	0	0	0	0	0	1	2	2.5	0	0	0	0	0	0	0	0	0	0	0	0	0	0	0	0	0	0	0	0	0	0	0	0	0	0	0	0	0	0	0	0	0	0	0	0	0
1760821	0	4	0	0	0	0	0	0	0	0	0	0	0	0	2	0	0	0	0	0	0	0	0	0	2	0	0	0	0	0	0	0	0	0	7	0	0	0	0	0	0	3	0	0	0	0	0	0	0
176118	0	0	0	0	0.5	0	0	0	2.25	0	0	1.25	0	0.5	0	0	0	0.5	0.75	0.5	0	0	0	0	0	0	0.5	0	0	0	0	0	0	0	0.75	0	0	0	0	0	0	0	0.5	0	1.25	0	0	0	0
176211	0	0	0	0	0	0	0	0	0	0	0	0	0	0	0	0	0	0	0	0	2	0	0	0	0	0	0	0	0	4	0	0	0	0	0	0	0	0	2	0	0	0	0	0	0	0	0	0	0
176327	0	0	0	0	0	9	0	0	3	0	0	0	0	0	0	0	0	0	2	0	0	0	0	0	0	0	0	0	0	0	0	0	0	0	0	0	0	0	0	0	0	0	0	0	0	0	0	0	0
176334	0	0	0	0	0	0	0	0	0	0	0	0	0	0	0	0	0	0	0	0	0	0	0	0	0	0	0	0	0	0	0	0	10	7	0	0	0	0	19	2	0	0	9	9	10	0	4	2	18
176455	5.6	1.4	0	0.6	1	1.8	0.6	0.6	0	0	0	0	0	0	0.4	0	0	0	0.4	0	0	0	0	0	0	0	0	0	0	0	0	0	0	0.4	0	0	0	0	0	1	0	0	0	0	0	0	0	0	0
176480	0	3.33333	2.33333	0	0.666667	0	0	0	0	0	0	0.666667	1.33333	0	0.666667	0	0	5.33333	1.33333	0	0	0.666667	0	7.33333	0	0	0	0	0	0	3.33333	0.666667	4.33333	7.66667	23.6667	2.66667	1	4	1.66667	81.3333	1	5.66667	10	0	8.66667	7.33333	51	0	7.33333
176486	0	0	0	0	0.666667	0.666667	0	0	0	0	0	0	0	0	0	4	0	0.666667	0	0	0	0	0	0	0	0	0	0	0	0	0	0	0	1.33333	1	0	0	0	0	1	0	0	0	0	0	0	0	0	0
176564	0	0	0	0	0	0	0	0	0.6	0.4	0.4	0	0	0	0	0	0	0	0	0.4	0	0	0	0	0	0	0	0	0	0	0	0	0	0	0	0	0	0	0	0	0	0	0	0	0	0	0	0	0
176582	1	1.25	1	0.75	4.25	2	1.75	0	5	2.5	3.25	2.75	1.75	1.5	1	1.5	0	1	7.25	2.25	0	1	0	0	0	0	0	0	0.75	0	0	0.75	0.5	12.25	4.5	0.5	0	0	0	0.5	0	0	0	0	0	0	7	0	2.75
176645	0	0	0	0	0	0.75	0	0	0	0	1.75	1.25	0	0	0	0	0	0	0	2	0	0	0	0	0	0	0	0	0	0	0	0	0	0	0	0	0	0	0	0	0	0	0	0	0	0	0	0	0
176722	0	0	0	3	2	0	0	0	0	0	0	2	4	0	0	0	0	2	0	0	0	0	0	0	3	0	3	0	0	0	0	0	2	0	0	0	2	7	0	2	0	0	0	0	0	0	3	0	0
176836	0	0	0.5	0	0.5	0	1.5	0	4.25	4.25	0	2	0.5	2.25	0	1	0.5	0.5	0	1.5	0.5	0	0	0	0	0	0	0	0	0	0	0	0	0.75	0	0	0	0	0	0	0	0	0	0	0	0	0	0	0
176853	0	0	0	0	0	0.666667	0	0	0.666667	0	0	0	0	0	0	0	0	0	0	0	0	0	0	0	0	0	0	0	0	0	0	0	0	0	0	0	0	0	0	0	0	0	0	0	0	0	0.666667	0	0
176885	0	0	0	0	0	0	0	0	0	0	0	2	5	0	0	0	0	0	0	0	0	0	0	4	2	0	0	2	6	0	0	0	3	2	0	3	2	3	4	0	0	0	0	2	0	2	2	2	3
176924	0.666667	0.666667	0	0	0	0	0	0	0	0	0	0	0	0	0	0	0	0	0	0	0	0	0	0	0	0	0	0	0	0	0	0	0	0	0	0	0.666667	1	0.666667	0	0	0	0	0	0	0	0	0	0
176957	0.5	0	0	0	0.5	3.25	0	0.5	0	0	1.25	2.5	1	0.75	0.5	0.75	0.5	1	0	0.5	0	0.5	0	0	0	0	0.5	0	1	0.5	0	0.5	0.5	0	1	0.5	0	0	1.25	0	0	0.5	0.5	0	0.75	0	1	0	0
176986	0	0.666667	0	0	0	0	0	0	0	0	0	0	0	0	0	0	0	0	0	0	0	0	0	0	0	0	0	0	0	0	0	0	0	0.666667	0	0	0	0	0	0	0	0	0	0	0	0	0	0	0
177022	1.66667	0	0	0	0	0	0	0	0	0	1.33333	7	1.33333	0	1	0	0	0	0	0	0	0	0	0	0	0	0	0	0	0	0	0	0	0	0	0	0	0	0	0	0	0	0	0	0	0	0	0	0
177042	2	0	0	0	0	0	1.33333	2	0	15.6667	1.33333	2	0	0	2.33333	4.33333	0	0	1.66667	2.33333	0	0	0	0	0.666667	0	0	0	0	2	0	0	0	0.666667	0	0	10	24.6667	1.33333	1.33333	4.33333	0	0	0	0	0.666667	0	0	0
177061	0	0	0	0	0	0	0	3	0	3	0	2	0	0	0	0	0	0	0	0	0	0	0	0	0	0	0	0	0	0	0	0	0	0	0	0	0	0	0	0	0	0	0	0	0	0	0	0	0
177062	0	0	0	0	0	0	3	4	2	0	0	3	0	0	0	0	0	0	0	0	0	0	0	0	0	0	0	0	0	0	0	0	0	0	0	0	0	0	0	0	0	0	0	0	0	0	0	0	0
177172	0	0	0	0	0	0	0	0.333333	0	0	0	0	0	0	0	0	0	0	0.333333	0	0	0	0	0	0	0	0	0	0	0	0	0	0	0	0	0	0	1	0	0	0	0	0	0	0	0	0	0	0
177175	3	0	4	0	0	0	0	0	3	0	0	0	2	0	0	0	0	0	0	0	0	0	0	0	0	0	0	2	2	0	0	0	0	0	0	0	2	4	0	0	0	0	0	6	0	0	0	0	0
177237	0	0	9	2	0	0	2	0	3	2	0	0	0	0	0	0	0	0	3	0	0	0	0	0	0	0	0	0	0	0	0	0	0	5	0	0	0	0	0	0	0	0	0	3	0	0	0	0	0
177335	0	2	0	0	0	0	0	0	0	0	0	0	6	0	2	0	0	0	0	0	0	0	0	3	2	0	0	2	0	6	0	0	15	0	0	0	6	7	7	0	2	6	0	4	0	4	0	2	0
177359	2.66667	2	0	0	0	0	0	0	0	0	0	0	11.6667	0.666667	3	0.666667	2	1.33333	2.33333	0	0	0	1.66667	0	1	0.666667	1.33333	1	0.666667	2.33333	0	0	0	0	0.666667	0	4.66667	22	10.6667	4.33333	12.6667	1.33333	0.666667	5	2	22.3333	0	0.666667	2.66667
177512	0	0	0	0	0	0	1.33333	0	0	0	0	0	0	0	0	0.666667	0	0.666667	0	0	0	0	0	0	0	0	0.666667	0	0	0	0	0	0	0	0	0	0	0	0	0	0	0	0	0	0	0	0	0	0
177518	0	0	0	0	0	0	0	0	0	0	0.333333	0	0	0	0	0	0	0	0.333333	0.666667	0	0	0	0	0	0	0	0	0	0	0	0	0	0	0	0	0	0	0	0	0	0	0	0	0	0	0	0	0
177520	0	0	0	2	0	14	0	0	9	0	0	0	0	0	0	0	0	0	0	0	0	2	0	0	0	0	0	0	0	0	2	0	0	13	6	0	0	0	0	0	0	0	0	0	0	0	0	0	0
177539	18.2	1.4	0	0.8	2.2	1.6	0	0	1.2	0.4	0	0	0	0	4	0	0.4	0.4	0	0	0	1.4	0	0	0	0.8	0	0	0	0	0.4	0.4	0	0	0.4	0.6	0	0	0.4	1.8	0	0	0	0.8	0	0	0	0	0
177552	0	2	0	0	0	0	0	0	2	5	0	2	9	0	4	0	0	2	5	5	8	0	3	10	0	0	2	8	6	33	0	0	9	0	0	0	7	15	14	0	4	5	0	11	0	24	0	11	8
177561	0	0	0	0	0	0	0	0	0	0	0	0	0	0	0	0	0	0	0	0	0.666667	1.33333	0	0	2	0	0	0	0	0	1.66667	0	0.666667	0	0	0	0	0	1	0	0	0	0	0	0	0	0	0	0
177567	0	0	0	0	0	0	0	0	0	0	0	0	2	0	0	0	0	0	0.666667	0	0.666667	0	0	0.666667	0	0	0	0.666667	0	4	0	0.666667	1.33333	0	0	0	0.666667	1	1	0	0	0.666667	0	0	0	1	0	0	0
177574	12.3333	0.666667	0	1	0	0	0.666667	0	0	0	2.66667	1.66667	0	0	0	0	0	0	0	0	0	0	0	0	0	0	0	0	0	0	0	0	0	0	0	0	0	0	0	0	0	0	0	0	0	0	0	0	0
177695	0	0	0	0	0	0	0.75	0.75	0	0	0.75	0	0	0	0	0	0	0	0	0	0	0	0	0	0	0	0	0	0	0	0	0	0	0	0	0	0	0	0	0	0	0	0	0	0	0	0	0	0
177727	0	0	0	0	0	0	0	0	2	0	0	0	0	0	0	0	0	0	0	0	0	0	0	0	0	0	0	2	0	0	0	0	2	0	0	0	0	0	2	0	0	0	0	0	0	0	0	0	0
177820	0	0	0	2	0	0	0	0	0	0	0	0	0	0	0	0	0	0	0	2	0	0	0	0	0	0	0	0	0	0	0	0	2	0	0	0	0	2	3	0	0	2	0	0	0	0	0	0	0
177859	0	2	0	0	0	0	0	0	5	7	2	0	3	0	0	0	6	0	5	2	3	0	0	6	6	0	3	9	9	5	0	0	8	3	3	5	3	3	7	2	3	7	3	15	0	2	2	11	4
177930	0	0	0	0	0	0	0	0	0	0	0	0	0	0	0	0	0	0	0	0	0	0	5	0	2	0	0	0	0	0	0	0	0	0	3	0	0	0	2	0	0	0	0	3	0	2	2	0	0
177987	0	0	0	0	0	0	0	0	0	0	0.333333	0.333333	0	0	0	0	0	0	0.5	0	0	0	0	0	0	0	0	0	0	0	0	0	0	0	0	0	0	0	0	0	0	0	0	0	0	0	0	0	0
178015	0	0	0	0	0	1	0	0	0.666667	0	0	0	0	0	0.666667	0	0	0	0	0	0	0	0	0	0	0	0	0	0	0	1.33333	0	0	1.66667	0.666667	0	0	0	0	0	0	0	0	0	0	0	0	0	0
178061	0	1.33333	0	0	0	0	0	0	0	0	0	0	0	0	0	0	0	0	0	0	0	0	0	0	0	0	0	0	0	0	0	0.666667	0	1	2	0	0	0	0	0	0	0	0	0	0	0	1.33333	0	0
178082	0	0	0	0	0	0	0	0	0	0	0.666667	0.333333	0	0	0	0	0	0	0	0.5	0	0	0	0	0	0	0	0	0	0	0	0	0	0	0	0	0	0	0	0	0	0	0	0	0	0	0	0	0
178106	0	0	2	0	0	0	0	0	0	0	0	0	0	0	3	0	0	0	0	4	0	0	0	0	0	0	0	0	0	0	0	0	0	0	2	0	0	0	0	0	0	0	0	0	0	0	0	0	0
178151	0	0	0	0	0	0	0	0	2	0	0	0	0	0	0	0	0	0	0	0	0	0	0	0	5	0	0	0	0	3	0	0	3	0	0	0	0	0	7	0	0	0	0	3	0	0	0	2	0
17822	0	0	0	0	0	0	0	0	0	0	7.75	0.5	4.25	1	0.5	2.5	3.25	2.75	6.5	0	2	3	28.5	5.25	15.75	23.75	9.75	15.5	31.5	2.25	1.25	8.25	5	5	5.25	9	1.75	4.5	8.5	5.75	3.25	5.75	14.5	32.25	11.75	1	14	1	2
178238	0	0	0	0	0	0	0.333333	0.333333	0	0.333333	1.5	0.333333	0	0	0	0	0	0.333333	1.16667	0.333333	0	0	0.333333	0	0	0	0	0	0	0	0	0	0	0	0	0	0	0	0	0	0.333333	0	0	0	0	3.16667	0	0	0
178242	0	0	0.5	0	0	0	2.75	0	1.75	4.5	1	1	0.75	2.25	3	2.25	1.5	4	2.25	14	3.5	0.75	0	0.5	0	1.5	0	1.75	3.25	0.5	1.75	0.5	2	5.25	4	0.5	0	0.5	2.25	2.25	0.5	6.75	9.5	1.5	7.5	0	7.25	2	2.25
178387	840.25	128.75	56.75	198.25	38.5	96.5	72.25	113.75	17	128.25	54.75	22.75	26.25	61	242.25	78.75	41.25	58.75	333.5	511	113.25	117.25	412	233.5	54	684.5	335.25	1443.5	1283.25	1623.5	47.75	391.75	44	305.75	167.25	74.25	1915	501.25	180	639	1371.75	152.25	787.5	625	1003	671.5	190.25	108	656.5
178462	0	0	0	0	0	0	0	0	0	0	0	0	0	0	0	0	0	0	2	0	0	0	0	0	0	0	0	0	0	2	0	0	0	0	0	0	0	2	3	0	0	2	0	0	0	0	0	0	0
178490	0.666667	0	1.33333	5	0	1.33333	0	0	0	1	0.666667	0	0	0	0	0	0	2	0.666667	0	0	2.66667	0	0	7.33333	0	0	0	0	0	0.666667	1	0	2	5	2.33333	0	0	0	1.66667	0	1.33333	3.66667	1	3.33333	0	2	2.33333	1.66667
178491	0	0	0	0	0	0	0	0	0	2	0	0	0	2	2	0	0	2	0	0	0	0	0	0	0	0	0	0	0	0	0	0	0	0	0	0	0	0	0	0	0	0	0	0	0	0	0	0	0
178497	0	0	0.6	0.4	0	0	2.4	0	0	0	0	0	0	0	0	0	0	0	0	0	0	0	0	0	3.4	0	0	0	0	0	0	1.4	0	0	0	0	0	0	0	0	0	0	1.4	0	0	0	0	0	0
178607	0	0	0	0	0	0	0	0	0	0	0	0	3	0	0	0	0	0	0	0	0	0	0	0	0	0	0	0	0	0	0	0	0	0	0	0	0	0	0	0	2	0	0	0	0	6	0	0	0
178616	0	0	0	0	0	0	0	0	0	0	0	0	2	0	0	0	0	0	0	0	0	0	0	0	0	0	0	0	2	0	0	0	0	0	0	0	4	7	2	0	2	0	0	0	0	5	0	0	0
178627	0	0	0	0	0	0	0	0	0	0	0	0	0	0	0	0	0	0	0	0	0	0	0	0	0	0	0	0	0	0	0	0	0	0	0	0	9	18	2	0	0	0	0	0	0	0	0	0	0
178708	0	0	0	0	0	0	0	0.666667	0	0	0.666667	0	0	0	0	0	0	0	0	0	0	0	0	0	0	0	0	0	0	0	0	0	0	0	0	0	0	0	0	0	0	0	0	0	0	0	0	0	1.33333
178735	0	0	0	0	0	0	0	0	0	0	4	0	0	4	0	0	0	0	0	0	2	0	0	0	0	0	0	0	0	0	0	0	0	0	0	0	0	0	0	0	0	0	0	0	0	0	0	0	0
178760	0	0	0	0	0	0	0	0	0	0	0	0	1	0	0	0	0	0	0	0	0	0	0	0	0	0	0	2.5	0	0	0	0	0	0	0	0	0	1	0	0	0	0	0	1	0	2	0	0	0
178770	0	0	0	0	0	0	0	0	0	0	0	0	0	0	0	0	0	0	0	0	0	0	0	0	0	0	0	0	0	0	0	0	0	0	0	0	0	2	0.666667	0.666667	0	0	0	0	0	0	0	0	0
178773	0	0	0	0	0	0	0	0	0	0	0	0	0	0	0	0	0	0	0	0	0	0	0	0	0	0	0	0	0.666667	0.666667	0	0	0.666667	0	0	0	0	0	0.666667	0	0	0	0	0	0	0	0	0	0
178779	0	0.666667	1.33333	0	0	0	0	0	0	0	0	0	0	0	0	0.666667	0	0	0	0	0	0	0	0	0.666667	0	0	0	0	0	0	0	0	0	0	0	0	0	0	0	0	0	1	0	1.66667	0	3.33333	0	0
178839	0	0	0	0	0	0	0	0	0	0	0	0.375	0.375	0	0	0	0.25	0	0	0	0.25	0	0	0.25	0	0.25	0.25	0.25	0	0.25	0	0.25	1.625	0	0	0.25	0.5	0.75	1.625	0	0.5	0.25	0	0.375	0	0.875	0	0.875	0
178845	1.5	1	2.75	0	0.5	0.5	1.5	0.75	3.75	17.5	1.75	3.75	0.75	1.25	0.5	0	1	0.75	3	13.25	19	0.5	5.5	14.75	6.5	12	1.25	2	2.75	1	0.5	0.75	2.75	1	2.25	2	1.25	1.25	3.25	1.75	7.25	5	5	1	4.75	27.5	3	8.75	6.25
178859	0	4	4	0	2	3	2	0	2	0	3	11	0	13	2	2	3	4	39	4	6	7	4	12	10	7	9	2	3	0	8	29	8	3	7	13	0	2	3	3	3	6	38	0	26	0	3	3	2
178885	3.75	2.25	0	0	0	0.5	0	0	0	1.75	0	0.5	0	0	0	0	0	0	0.75	2.75	0	0	0	0	0	0	0.75	0	0	0	0	0	0	0	0	0	0	0	0	0	0.5	0	0	0	0	0.5	0	0	3
178920	0	0	0	0	0	0	0	0	0.666667	0	0	0	0	0	0	0	0	0	0	0	0	0	0	0	0	0	0	0	0	0	0	0	1	0	0	0	0	1.33333	0	0	0	0	0	0	0	0	2.33333	0	0
178926	0.666667	0.666667	0	0	0	0	0	0	0	0	0	1.66667	0	0	0	0	0	0	0	0	0	0	0	0	0	0	0	1	2.33333	0	0	0	0	0	0	0	0	0	0	0	0	0	0	0	0	0	0	0	1
178996	0	0	0	0	0	0	0	0	0	0	0	0	1	0	0	0	0	0	0	0	0.666667	0	0	2	0	0	0	3	4.66667	0	0	0	0	2	0	0	0	0.666667	0	0	1	0	0	1.33333	0	1.66667	0	0.666667	0
179107	0	0	0	0	0	0	0	0	0	0	0	0	11	8	5	0	0	4	0	0	0	0	0	0	6	0	0	4	0	25	0	0	4	0	0	0	119	376	27	7	9	9	0	5	0	2	0	0	0
179124	0	0	0	0	0	0	0	0	2	0	0	0	0	2	0	0	0	0	0	0	0	0	0	0	0	0	0	0	0	0	0	0	0	0	0	0	5	18	0	0	0	0	0	0	0	0	0	0	0
179137	0	0	0	0	0	0	0	0	0	0	0.5	0.333333	0	0	0	0	0	0	0.666667	1.33333	0	0	0	0	0	0	0	0	0	0	0	0	0	0	0	0	0	0	0	0	0	0	0	0	0	0	0	0	0
179209	0	0	0	0	0	0	0	0	2	0	0	0	0	0	0	0	0	0	0	0	0	0	0	0	0	0	0	0	0	10	0	0	0	0	0	0	0	0	0	0	5	0	0	0	0	14	0	0	0
179343	1.66667	4	0.666667	1.33333	1.66667	0.666667	0.666667	0	0	0	0	1.33333	2	1.66667	1	1.33333	0	1.33333	0	1.66667	0.666667	1.33333	0	0.666667	0	1	1.66667	0	0	0	4.66667	2.33333	2.66667	0	0	0.666667	0.666667	0	4.33333	0.666667	0	0	1	1	1.33333	0	0.666667	0	0
179512	2.5	0	2	0.75	1.5	0	0	0	0.75	0	0.75	0	5.5	0	2	2.5	0.75	0.5	0.75	1	14	5.75	13.75	10.75	3	2.25	3.75	1.75	0.75	2.25	1	4	7.75	2.25	1.25	7.75	5.5	6	16.5	4	2.5	6.5	3.25	2	3	2.75	0	8.75	0.5
179536	0.5	0.75	1	2.75	0.5	0	0	0	0.75	0	0	0	0.5	0.5	1	0	0	0.5	0	1.25	8	3.75	9.5	7	2.5	0.75	2	0	0	0	0.75	2.25	4	1.75	1.5	2.25	6.5	8	4	1	0.75	1.5	1.5	2	1	1.5	0	6	2
179695	0	0	0	0	0	0	0.666667	0.833333	0.333333	0	0	1.16667	0	0	0	0	0	0	1.66667	1	0	0	0	0	0	0	0	0	0	0	0	0	0	0	0	0	0	0	0	0	0	0	0	0	0	0	0	0	0
179715	0	0	0	0	0	0	0	0	0	0	0	0	0	0	0	0	0	0	0	0	0	0	0	0	0	0	0	0	0	0	0	0	0	0	0	0	0	2	3	0	0	0	0	0	0	2	0	0	0
179719	0	0	0	0	0	0	0	0	0	0	0	0	0	0	0	0	0	0	0	0	0	0	0	0	0	0	0	0	0	0	0	0	0	0	0.666667	0	0	0	0	3	0	0	0.666667	0	0.666667	0.666667	4.33333	0	0
179734	0	2	0	0	0	0	0	0	2	0	0	0	0	0	0	0	0	0	0	0	0	0	0	0	0	0	0	0	0	2	0	0	2	0	0	2	0	5	0	0	0	3	0	0	0	0	0	0	0
179807	0	0	0	0	0	0	3	0	3	2	2	0	0	0	0	0	0	0	2	0	0	0	0	0	0	0	0	0	0	0	0	0	0	0	0	0	0	0	0	0	0	0	0	0	0	0	0	0	0
179810	0	0	0	0.666667	0	1	0	0	0	0	0	0.666667	1.33333	0	0	0	0	0	0	0	0	0	0	0	0	0	0.666667	0	0	0	0	0	0	0.666667	0.666667	0.666667	0	0	0	1	0	0	0	0	0	0	0	0	0
179847	0	0	0	0	0	0	3	0	2	0	0	0	0	0	0	0	0	0	0	0	0	0	0	0	0	0	0	0	0	0	0	0	0	0	0	0	0	4	0	0	0	0	0	0	0	0	0	0	0
179949	0	0	0	2	0	1	0	0	0	0	0	0	0	0	0	0	0	0	0	0	0.666667	0	0	0	0	0	0	0	0	0	0	0	0	0	0	0	0	0	0	0	0	0	0	0	0	0	0	0	0
179971	0	0	0	0	0	0	0	0	0	0	0	0	0	0	0	0	0	0	0	0	0	0	0	0	0	0	0	0	0	0	0	0	0	0	0	0	0	0	0	0	2	0	0	0	0	9	0	0	0
180045	0	0	0	0	0	0	0.8	0	1.8	0	0	1.6	0	0	0	0	0	0	3.2	0	0	0	0	0	0	0	0	0	0	0	0	0	0	0	0	0	0	0	0	0	0	0	0	0	0	0	0	0	0
180065	0	0	0	0.666667	0	0	0	0.666667	0.666667	6	14	0	1	1.66667	0	0	0	0	3	0	0	0	0	0	0	0	0	0	0	0	0	0.666667	0	3	1.33333	1.66667	0	0	0	0	0	0	0	0	0	0	1	0	1
180082	4	2.4	3.4	1.8	1.6	4.6	21.4	5.4	21	7.8	3.6	1.4	4.4	0.8	2.8	2	1.6	0.8	12.8	9	0.4	0	1.2	0.4	0	1.2	0	1	0.8	3.4	0	0	3.2	0.6	0	0	0	0	0.6	0	0.4	0	0	0	0	1.4	0	0	0
180099	0	0	0.333333	0	0	0	0	0	0	0	0	0	0	0	0	0	0	0.333333	0	0	0	0	0	0	0.333333	0	0	0	0	0	0	0	0	0	0.5	0	0	0	0	0	0	0	0.333333	0	0.5	0	0	0	0
180105	0	0	0	1	0.666667	0	0	0	0	0	0	0	1	0	0	0	0	0	0	0	0	0	0	0	0	0	0	0	0	0	0	0	0	0	0	0	0	0	0	0	0	0	0	0	0	0	0	0	0
180193	0	0	0	0	0	0	0	0	0	0	0	0	0	0	0	0	0	0	0	0	0	0	0	3	0	0	0	0	2	4	0	0	2	0	0	0	2	3	0	0	0	0	0	0	0	5	0	0	0
180206	0	3	2	0	0	0	3	0	0	0	0	2	0	0	0	0	0	0	0	0	0	0	0	0	0	0	0	0	0	0	0	0	0	0	0	0	0	0	0	0	0	0	0	0	0	0	0	0	0
180220	0	0	0	0	0	0	0	1	0	0.666667	0	0	0	0	0	0	0	0	0	0	0	0	0	0	0	0	0	0	0	0	0	0	0	0	0	0	0	0.666667	0	0	0	0	0	0	0	0	0	0	0
180221	0	0	2	0	0	0	0	2	4	3	2	11	0	0	0	0	0	4	0	0	0	0	0	0	0	0	0	0	0	0	0	0	0	0	3	0	0	0	0	0	0	0	0	0	0	0	0	0	0
180235	7.5	8.5	11.25	5.25	5.5	12.25	3.25	1.5	9.5	1.75	13	18.5	6.5	3	2.75	4	4.75	3.75	6	2.75	2	3.5	1	1.25	4.75	2.5	5.75	0.75	3	0.75	0.75	3.25	4	3.25	5.75	6.5	0.75	1.25	3.5	2.5	2.5	2	3.75	2	3.25	3.25	4.5	1.75	3.25
180264	0	0	0	0	0	0	0	0	0	0	0	0	0	0.666667	0	0	0	0	0	0	0	0	0	0	0	0	0	0	0	0	0	0	0	0	1.33333	0	0	0	0	0	0	0	0	0	0	0	1	0	0
1802717	0.666667	0	0.666667	1.66667	0.666667	0.666667	0	0	0	0	0	0	0	0	0	0	0	0	0	0	0	0	0	0	0	0	0	0	0	0	0	0	0	0	0	0	0	0	0	0	0	0	0	0	0	0	0	0	0
180352	0	0	0	0	0	0	0	0	0	0	0	0	0	0	0	0	0	0	0	0	0	0	0	0	0	0	0	0	0	1.25	0	0	0	0	0	0	2.25	3.75	0.5	0	0.5	0	0	0	0	0	0	0	0
180450	0	0	0	0	0	3	0	0	0	0	0	0	0	0	0	0	0	0	0	0	0	0	0	0	0	0	0	0	0	0	0	0	0	0	0	0	0	0	0	0	0	0	0	0	0	4	2	0	7
180468	0	0	0.75	0	0.75	1	0	0	1.25	0	0.75	1.75	0.75	0.5	0.5	0	1	0.5	0.5	0	0.5	0	0	0.5	0.5	0	0.5	0	0.75	0	0.75	0	0	0	0	0	0	0	0	0	0	0	0.5	0.5	1.5	0.5	0.5	0	0
180509	0	0	0	0	0	0	0	0	0	0	0	0	0	0	0	0	0	0	0	0	0	0	0	0	5	0	0	0	0	0	0	0	4	0	0	0	0	0	4	0	0	0	0	0	0	0	0	0	0
180516	1.25	3.25	4	3.25	2	1	0.75	0	1.75	0	1	0	2.75	1.5	2.5	1.5	1.5	1	0.75	1.25	18	7	9.5	10.5	4.5	3.75	8.5	0.75	1.25	0.5	1.5	4.75	8.25	2.75	1.75	6.5	10.75	20.25	10.25	3.75	3.25	5.25	2.5	3.25	1.75	1.75	0.5	7.75	1.75
180563	0.5	0.75	0	0	0.5	0	0	1.25	0	0	0	0.5	0	0	0	0	0	0	1	0	0.75	0	0	1	0	0	0.5	0	0.5	0	5.5	0.5	0	0	0	0	0	0	0	0	0	0	0	0	1	0	2	0.5	0
180674	2.5	2.5	2	0.5	1.75	0.75	0	0	0.75	0	0	0.5	8.25	0	0	0.5	0	0.5	0	0.5	1.25	1	3.75	6	1.75	2.25	1.75	0	0.75	0.5	5.5	0	0	0	0.75	0	0.5	0.75	0	0	1	0	0	0	0	0.5	0.5	0	0.5
180771	0	0	0	0	0	0	0	0	0	0	0	0	0	0	0	0	0	0	0	0	0	0	0	0.666667	0	0	0	0.666667	0	0	0.666667	0	1.33333	0	0	0	0	0	1.66667	0	0	0	0	0	0	0	0	0.666667	0
180785	0	0	0	0	0	0	0	0	0	0	0	0	3	0	2	0	0	0	0	3	2	0	0	3	0	3	0	4	2	16	0	0	7	0	0	2	2	18	12	0	4	4	0	6	0	5	0	5	0
180805	0	0	0	0	0	0	0	0	0	0	0	0	0	0	0	0	0	0	0	0	0	0	0	0	0	0	0	0	0	0	0	0	0	0	0	0	0	0	0	1	0	0.666667	1	0	0	0	0	0	0
180826	0	0	0	0	0	0	0	0	0	0	0	0	0	0	0	0	0	0	0	0	0	2	0	0	0	0	0	0	0	0	2	0	2	0	0	0	0	0	3	0	0	0	0	0	0	0	0	0	0
180874	0	2	0	0	0	0	0	0	0	0	0	0	0	0	0	0	0	0	0	2	0	0	0	0	0	0	0	0	0	0	0	0	0	0	0	0	0	0	2	0	0	0	0	4	0	0	0	0	0
180967	0	0	0	0	0	0	0	0	0	0	0	0	1	0.666667	0	0	0	1.33333	0	0	0	0	0	0	0	0	0	0	0	0	0	0	0	0	0.666667	0	0	0	0	1.66667	0	0	0	0	0.666667	0	2.33333	0	0
180993	0	0	0	0	0	0	0	0	0	0	0	0	0	0	0	0	0	0	0	0	0	0	0	0	0	0	0	0	0	2	0	0	0	0	0	0	0	0	0	0	3	0	0	0	0	8	0	0	0
180999	0	0	0	0	0	0	0	0	0	0	0	2	0	0	0	0	0	0	0	2	2	0	0	0	0	0	0	2	0	0	0	0	0	3	0	0	9	12	4	0	0	0	0	0	2	6	0	0	0
181111	0	0	0	0	0	0	0	0	0	0	0	0	0	4	0	0	0	0	0	0	0	0	0	0	0	0	0	0	0	0	0	0	0	0	0	0	7	18	2	0	3	0	0	0	0	0	0	0	0
181117	0	0	0	0	0	0	0	0	0	0	0	0	0	0	0	0	0	0	0	0	0	0	0	0	0	0	0	0	0	0	0	0	0	0	0	0	0	2	0	0	2	0	0	0	0	2	0	0	0
181140	0	0	0	0	0	3.33333	0.666667	0	1.33333	0	0	0	0	0	0.666667	0	0	0	0	0.666667	0	0	0	0	0	0	0	0	0	0	0.666667	0	0	4.33333	1.33333	0	0	0	0	0	0	0	0	0.666667	0	0	0	0	1
181160	0	0	0	0	0	0	0	0	0	0	0	0	0	0	0	0	0	0	0	0	14.5	1	0	5	1	0	0	0	0	3.5	0	1	4.5	0	0	0	33	55.5	15	1	2.5	3	1	2	0	2	0	2.5	0
181174	0.4	0	0.4	0	0	0	0.6	0	0	0	0	0	0	0	0	0	0	0	0	0.8	0	0	0	0	0	0	0	0	0	0	0	0	0	0	0	0	0	0	0	0	0	0	0	0	0	0	0	0	0
181205	0	0	0	0	0	0	0	0	0	0	0	0	0.666667	1	0	0	0.666667	1.66667	0	0	0	1.66667	0	0.666667	0	0	0	0	0	0	0	0.666667	0.666667	2	4	1	0	0	0	8	0	0	2.66667	0	0	0	6	0	0
181237	16	11	27	5	4	34	0	3	34	0	8	3	2	2	0	0	0	3	10	5	0	7	2	17	3	2	2	4	15	0	0	12	2	12	33	18	0	0	0	3	0	22	4	3	4	2	5	5	29
181330	0	5	0	0	0	0	4	3	4	3	0	0	25	0	0	0	3	0	15	6	11	0	3	13	5	3	2	27	15	63	0	2	13	0	2	3	11	20	41	5	14	16	2	17	7	37	2	13	5
181335	0	0	0	0	0	0	0	0	0	0	0	0	3	0	0	0	0	0	0	0	2	0	0	0	0	0	0	2	0	6	0	0	0	0	0	0	0	7	8	0	3	0	0	3	0	5	0	2	0
181336	0	0	0	0	0	0	0	0	0.333333	0	0	0	0	0	0	0	0	0	0	0	0	0	0	0	0	0	0	0	0	0	0	0	0	0	0	0	1.16667	3.16667	0.833333	0.5	0	0	0	0	0	0	0	0.333333	0
181344	0	0	0	0	0	0	0	0	0	0	5	0	4	0	0	0	0	3	2	0	0	0	0	2	2	0	10	0	0	0	0	4	0	0	4	0	0	0	0	2	0	0	5	3	3	0	0	0	2
181349	32.3333	61.6667	28	27	24.3333	45.3333	4	6	67.3333	6.66667	67.6667	4.33333	10.3333	5.66667	2.33333	8.33333	8	36	11.6667	8	4.33333	18.3333	0.666667	2	10.3333	1	1	0	2.66667	0	4.33333	4.33333	3.33333	3.66667	3.33333	0.666667	0	0	0	0	0	2	3.66667	0.666667	1.33333	1.33333	9.33333	0.666667	1
181417	0	0	0	0	0	0	0	0	0	0	0	0	0	0	2	0	0	0	0	0	2	0	0	3	0	0	0	0	2	12	0	0	2	0	0	0	0	3	12	0	0	0	0	0	0	3	0	0	2
181421	0	0	0	0	0	0	2	0.666667	0	0	0	0.666667	0	0	0	0	0	0	1.33333	0	0	0	0	0	0	0	0	0	0	0	0	0	0	0	0	0	0	0	0	0	0	0	0	0	0	0	0	0	0
181432	0	0	0	0	0	0	0	0	0.8	0	0	0	0	0	0	0	0	0	0.6	0.4	0	0	0	0	0	0	0	0	0	0	0	0	0	0	0	0	0	0	0	0	0	0	0	0	0	0	0	0	0
181485	0	0	0	0	0	2	0	0	3	0	0	0	0	0	2	0	0	0	0	4	0	0	0	0	0	0	0	0	0	0	0	0	0	2	0	0	0	0	0	0	0	0	0	3	0	0	0	0	0
181670	0	0	0	0	0	0	0	0	0	0	0	0	2	0	0	0	0	0	0	0	0	0	0	0	0	0	0	0	0	5	0	0	3	0	0	0	0	3	0	0	0	2	0	2	0	2	0	2	0
181719	7.4	1	2.2	1.6	0.6	3.8	3	1	2.4	0	0	0	1	0	0.4	0.4	1.2	0	0.6	0.6	0	1	0	0	0	0	0	0	0	0	1.2	0	0	0	0	0	0	0	0	0	0	0	0	0.6	0	0.8	0	0	0
181744	5.66667	0.5	0.833333	0.5	0.666667	0	10.1667	6.16667	1.33333	75.6667	4.33333	9.66667	0	0	3.66667	10	0	0	3.66667	10.8333	0	0	0.833333	0	1	0.5	0.5	0.333333	1	1.66667	0	0	0	1.5	0	1	8.5	27	1.16667	1.16667	9.66667	0	0	0.333333	0.5	3.16667	0.5	0.333333	3.5
181756	0	0	0	0	0	0	0	0	0	0	0	0	2	0	2	0	0	0	0	0	0	0	0	0	0	0	0	0	0	0	0	0	0	0	0	0	0	0	0	0	0	0	0	0	0	2	0	0	2
181791	0	0	0	0	0	0	38	0	9	21	46	8	0	0	0	0	0	0	8	10	0	0	0	2	0	0	0	0	0	3	0	0	2	0	0	0	2	5	4	0	0	2	0	0	0	0	0	0	0
181797	0	0	0	0	0	0	0	0	0	0	0	0	0	0	0	0	0	0	2	0	0	0	0	0	0	0	0	0	0	0	0	0	2	0	0	0	0	0	0	0	0	0	0	0	0	0	0	2	0
181844	0	0	0	0	0	0	0	0	0	0	0	0	2	0	0	0	0	0	0	0	4	0	0	0	0	0	0	0	0	2	0	2	0	0	0	0	0	2	3	0	2	0	0	3	0	0	0	0	0
181860	0	0	0	0	0	0	0	0	0	0	0	0	0	0	0	0	0	0	0	0	0.5	0	0	0	0	0	0	0	0	0	0	0	0.75	0	0.5	0.5	0	0.5	3.5	0	0	0.5	0	0.75	0	0.5	0	1	0.5
181880	0	0	0	0	0	0	0	0	0	0	0	0	2	0	0	0	0	0	0	0	0	0	0	0	0	0	0	0	0	0	0	0	0	0	0	0	2	2	0	0	0	0	0	0	0	0	0	0	0
181927	0	6	0	0	0	0	0	0	0	0	0	0	9	0	7	0	0	0	0	0	2	0	12	6	0	3	0	0	0	5	2	0	4	13	9	23	113	467	14	6	19	12	2	5	4	50	0	4	10
181940	0.666667	1.66667	0	2.66667	0.666667	0	0	0	0	0	2.33333	0	2.66667	0	0	0	0	2.33333	0.666667	0	0	3	0	0	3.66667	0	0.666667	0	0	0	0	1.33333	1	1	3.66667	0.666667	0	0	0	0.666667	0	2	1.33333	0	4.33333	0	4.66667	2.66667	1
182016	3	3.33333	2.33333	2	1.33333	0.666667	0	1	0	0	1.33333	0.666667	3.66667	0.666667	0	2.66667	1.66667	0.666667	0.666667	0	0.666667	0	0	1	2.33333	1.33333	0.666667	0	1.33333	0	0	0	0	0.666667	1	0	0	0	0	1	0.666667	0	4.33333	0	2.33333	0	2	0	0.666667
182033	1.25	0	0	0.75	0	1	0.75	1.5	1.5	0.75	1.75	3.5	1.5	2.5	0	1.75	0.75	1	16	0.5	1.25	1.75	2.75	2.25	1.75	0	0.5	0.5	1.5	0	1.25	2	1.25	5.75	4	1	0	0.5	0.75	0.5	0	1.5	12.25	1	12.25	1.25	4	1.75	0.75
182061	0	1	0	0	0	1.33333	0	0	0.666667	0	0	1	0.666667	0	0	0	0	1	0	0	0.666667	0	0	0	0	0	0.666667	0	1	0	0	0.666667	0	1.33333	1	0	0	0	0	0	0	0.666667	0	0	2.33333	0.666667	1	0	0
182118	0	0.333333	0	0	0.333333	0	0	0	0	0	0	0	0	0	0	0	0	0	0	0.5	0.333333	0	0	0	0	0	0	0	0	0	0	0	0.333333	0	0	0	0	0	0.333333	0	0	0	0	0	0	0	0	0	0
182157	0	0	0	0	0	0	0.6	2.8	0	0	0	0.4	0	0	0	0	0	0	0	0	0	0	0	0	0	0	0	0	0	0	0	0	0	0	0	0	0	0	0	0	0	0	0	0	0	0	0	0	0
182165	0	0	0	0	0	0	0	0	0	0	0	0	0	0	0	0	0	0	0	0	0	0	0	0	0	0	0	0	0	0	0	0	0	0	0	0	0	0	0	0	0	0	0	4	0	0	0	2.33333	0.666667
182186	0.5	0.5	0.75	1	0	0.5	0.5	3	0	1.25	1	1.25	0.75	0	0	0.5	0	0.75	4	2.25	0.5	0.75	1.25	0.75	0	0.5	2.75	0	0	0	27.25	1.25	0	0	0	0	0	0	0	0	0.5	1.75	3.25	0.5	1.75	0.5	11.75	2.25	0
182287	2	0	0	0	0	0	2	2	0	0	0	2	4	7	3	0	0	5	0	2	2	0	0	0	5	0	0	2	3	3	0	0	2	0	0	0	7	40	8	0	4	5	0	3	0	0	0	2	0
182289	0	0	0	0	0	0	0.333333	0	0	0	0.333333	0	0	0	0	0	0	0	0	0	0	0	0	0	0	0	0	0	0	0	0	0	0	0	0	0	0	0	0	0	0	0	0	0	0	0.333333	0	0	0
182354	0	0	0	0	0	0	0	0	0	0	0	0.666667	1	0	0	0	0	0	0	0.666667	0.666667	0	0	0	0	0	0	1	0	1.66667	0	0	2.66667	0	0	0	0	0.666667	0.666667	0	0.666667	0	0	1	0	0.666667	0	0.666667	0
182470	0	0	0	0	0.666667	0	0	0	2.33333	0	0	0	1.33333	0.666667	0	0	0	0	0	0	0	1.33333	0	0	0	0	0	0	0	0	0	0	0	0	0	0	0	0	0	0	0	0	0	0	0	0	0.666667	0	0
182574	0	0	0	0	0	0	0	0	1	1	0	0	0	0	0	0	0	0	0	0.666667	0.666667	0	0	0	0	0	0	0	0	2.33333	0	0	0	0	0	0	0	1.33333	1.33333	0	1.33333	0.666667	0	0.666667	0	2	0	0	0
182600	0	0	0	0	0	0	0	0	0	0	0	0	0	0.5	0.5	0	0	0.5	0	0	0	0	0	0	0	0	0	0	0	0	0	0	0	0	0	0	0	0	0	0	0	0	0	0	0	0	0	0	0
182643	0	0	0	0	0	0	0	0	0	0	0	0	0	0.5	0	0	0	0	1.75	0.5	3.75	1	0	1	0	0	0	0	0	0	0	0	0	0	0	0	0	0	0.5	0	0	0	0	0	0	0	0	0	0
182647	0	0	0	0	0	0	0	0	0	0	0	0	0	0	0	0	0	0	0	0	1	0	0	0	0	0.5	0	0	0	0.5	0	0	0	0	0	0	0	0	0	0	0.5	0	0	0	0	0	0	0	0
182702	0	4	0	0	0	0	0	0	2	8	0	2	15	0	0	0	3	0	3	5	12	3	0	10	0	2	2	9	13	46	0	2	20	3	0	4	10	47	31	0	9	14	3	10	0	31	0	14	10
182753	0	0	0	0	0	0	0	0	0	0	0	0	0	0	0	0	0	0	0	2	0	0	0	0	0	0	0	0	0	0	0	0	0	0	0	0	4	14	0	0	0	0	0	0	0	0	0	0	0
182758	0.5	0	0	0	0	0	0	0	0	0	0	0	0	0	0	0	0	0	0	0	0	0	0.5	0	0	0	0.666667	0	0	0	8	0	0	0	0	0	0	0	0	0	0	0	0	0	0	0	0	0	0
182764	0.5	0.5	2.5	1	0.5	0.5	1.5	0	2.5	1.16667	3.16667	0.5	0.666667	0.333333	1.16667	0	1	0.333333	0	0	2.16667	1.66667	2.16667	3.83333	1.16667	1	1.66667	0.666667	0.833333	0.5	2.16667	0.333333	2.5	1	3.66667	11.1667	0.333333	0.5	1	0.833333	0	9.33333	2.16667	6.16667	2.66667	0.5	0	2.33333	0
182933	0	0	0	0	0	0	0	0	0	0	0	2	0	0	0	0	0	0	0	0	3	0	0	0	0	0	0	0	2	0	0	0	2	0	0	0	0	0	5	0	2	3	0	2	0	9	0	2	5
183030	0	0	0	0	0	0	0	0	0	0	0	0	0	0	0	0	0	0	0	0	0	0	0	0	0	0	0	0	0	0	0	0	0	0	0	0	0	0	0	0	1	0	0	0	0	1.33333	0	0	1
183064	0	0	0	0	0	0	2	0	0	0	0	0	6	0	0	0	0	2	0	3	0	0	0	0	2	0	0	0	2	3	0	0	0	0	2	0	12	51	4	0	3	0	0	4	0	0	0	0	2
183089	0	0	1.25	0	0	0	0	0	0.5	0	0	0	0.75	0	0.5	0	0.75	0	0	0.5	1	4.5	0	0.75	0.75	0.5	0	0	0	0	0.5	0	2	0	1	0.5	0	0.5	0.75	0	0	0.75	0	0.5	0	0	0	1	0
183144	0	0	0	0	0	67	0	0	31	0	0	0	0	0	21	9	12	0	0	0	3	0	0	0	2	0	0	2	4	0	20	3	0	70	68	17	0	0	0	0	0	5	0	16	3	0	2	3	0
183147	7	2	7	3	2	0	6	2	3	0	7	0	75	3	2	0	4	16	22	6	7	3	3	33	12	11	25	8	7	3	3	3	25	7	15	21	2	16	27	19	5	32	20	28	8	6	6	11	26
183163	0	0	0	0	0	0	0	0	0	0	3	0	0	0	0	0	0	0	0	0	0	0	0	0	0	0	2	0	0	0	0	2	0	0	0	0	0	0	0	0	0	0	4	3	4	0	0	0	4
183169	0	0	0	0	0	0	0	0	0	0	0	0	0.75	0	0.5	0	0	0	0	0	0.5	0	0.5	0	0	0	0	0.5	0.75	3	0	0	0.5	0	0	0	1	2	1	0.5	0	0.75	0	0	0	0	0	1	0
183198	0	0	0	0	0	0	0	0	0	0	3	0	0	0	0	0	3	0	0	0	0	0	0	0	0	0	2	0	0	0	0	0	0	0	0	0	0	0	0	0	0	0	0	0	0	0	0	0	0
183207	0	0	0	0	0	0	0	0	0	0	0	0	0.666667	0	0.666667	0	0	0	0	0.666667	1.33333	0	0	0	2.33333	1.66667	1	0.666667	0.666667	4	0.666667	0	3	0.666667	1	0	0.666667	2.66667	1	0.666667	0.666667	1.33333	0	0.666667	0.666667	0	0	0	1
183210	0	0	0	0	0	0	0	0	0	0	0	0	0	0	0	0	0	0	0	0	0	0	0	0	0	0	0	2	2	4	0	0	2	0	0	0	2	4	0	0	0	0	0	0	0	2	0	0	0
183224	0	0	0	0	0	0	0	0.666667	0	0	0	0	0	0	0	0	0	0	1.33333	0.666667	0	0	0	0	0	0	0	0	0	0	0	0	0	0	0	0	0	0	0	0	0	0	0	0	0	0	0	0	0
183287	0	0	0	0	0	0	0	0	0	0	2	0	0	0	0	0	0	0	3	2	0	0	0	0	0	0	0	0	0	0	0	0	0	0	0	0	0	0	0	0	0	0	0	0	0	0	0	0	0
183302	0	1.33333	0	0	0	0	0	0.666667	0	3.33333	0	4.33333	0	1	0	0	0	1.33333	0	0	0	0	0	0	0.666667	0	1.33333	0	0	0	0.666667	0	0	1.33333	1.33333	0	0	0	0	0.666667	0	0	0	0	0	0	1.33333	0.666667	0
183390	0	3	3	4.33333	1	1.33333	1	0.666667	0	1	0	0	1	0	0	0	0	2.66667	1.33333	0	0.666667	5.66667	0	1	3.33333	0	0.666667	0	0.666667	0	0	3.33333	2.66667	3	12	4.33333	0	0	0	0	0	2	3	1	2.33333	0	2.33333	6.66667	4.66667
183439	0	0	0	0	0	0	0	0	0.75	0	0	0	0	0	0	0	0	0	0	0	0	0	0	0	0	0.5	0	0.75	0.75	0	0	0	0	0	0	0	0	0	0.75	0	0	0	0	0	0	0	0	0	0
183457	0	0	0	0	0	0	0	0	0	0	0	0	0	0	0	0	0	0	0	0	0	0	0.666667	0	15.3333	1	0.666667	0	1	0	0.666667	1.33333	0.666667	1	3	1.33333	0	0	0.666667	0	0	1	1	0	0.666667	0	0	0	0
183469	0	0	0	0	0	0	0	0	0.666667	0	0	0.666667	0	0	0	0	0	0	0	0.666667	0	0	0	0	0	0	0	0	0	0	0	0	0	0	0	0	0	3.33333	0.666667	0	0	0	0	0.666667	0	0.666667	0	0	0
183480	0	0	0	0	0	0	0	0	0.4	0	0	0.4	0	0	0	0	0	0	0.4	0	0	0	0	0	0	0	0	0	0	0	0	0	0	0	0	0	0	0	0	0	0	0	0	0	0	0	0	0	0
183496	0	0	0	0	0	0	1	0	0.4	0.8	0.8	0	0	0	0	0	0	0	0.6	0	0	0	0	0	0	0	0	0	0	0	0	0	0	0	0.4	0	0	0	0	0	0	0	0	0	0	0	0	0	0
183533	0.333333	0	0	0	0	0.333333	0	0	0	0	0	0	0.333333	0	0	0	1.16667	0	2	0.333333	0.333333	0	0	0	0.333333	0	0.333333	0	2.16667	0.333333	0	0	2.33333	0.666667	0	0.333333	0	0	0	0	0	0.5	0	0	0	0	0	0	0
183603	6.6	1	1.4	1.4	1.2	1.6	1.2	1.4	1.8	0	0	0.8	0	0	0	0	0	0	0	1	0.6	0	0	0	0	0.6	0.4	0	0	0.8	0	0	0	0	0	0	0	0	0	0	0.6	0	0.6	0	0	0	0	0	0
183604	0	5	0	0	0	0	2	3	4	4	3	3	5	0	2	0	2	2	10	4	31	2	5	20	6	6	3	9	9	42	2	0	30	0	3	11	65	155	49	4	10	27	4	12	5	45	0	22	0
183651	0	0	0	0	0	0	0	0	2	0	0	0	0	0	4	0	0	0	0	0	0	0	0	0	0	0	0	2	0	0	0	0	3	0	0	0	2	6	3	0	4	0	0	0	0	6	0	0	7
183682	0	1	0	0	0	0	0	0	0	0	0	0	0	0	0	0	0	0	0	0	0	0	0	1.5	0	0	0	0	0	0	0	0	1	0	0	0	0	0	0	6.5	0	0	0	0	0	0	5	0	0
183684	2	24	0	0	2	0	4	0	2	0	0	2	59	0	24	2	15	8	9	12	22	0	6	10	2	2	4	4	9	9	2	2	73	2	2	5	8	29	146	6	72	2	3	72	9	257	0	4	12
183708	0	0	0	0	0	0	0	0	0	0	0	0	0	0	0	0	0	0	0	0	0	0	0	0	0	0	0	0	0	0	0	0	0	0	0	0	0	0	0	0	2	0	0	0	0	7	0	2	0
1838560	0	0	0	0	0	0	0	0	0	0	0	0	0	0	0	0	0	0	0	0	2	2	0	0	0	0	0	0	0	0	0	0	0	1	0	1.5	0	0	0	0	0	0	0	0	0	0	0	0	0
183864	0	0	0	0	0	0	6	0	0	0.5	0	2.5	0	0	0	0	0	0	0	0	0	0	0	0	0	0	0	0	0	0	0	0	0	0	0	0	0	0	0	0	0	0	0	0	0	0	0	0	0
183867	0	0	0	0	0	0	0	0	0	0	0	0	0	0	0	0	0	0	0	0	0	0	0	0	0	0	0	0	0	0	0	0	1	0	0	0	3.5	2.5	11.5	0	1	0	4.5	8	2	0	0	0	0
183870	0	0	0	0	0	0	0.6	0	0.4	1	0.6	0	0	0	0	0	0	0	1.4	0	0	0	0	0	0	0	0	0.4	0	0	0	0	0	0	0	0	0	0	0	0	0	0	0	0	0	0	0	0	0
183903	0	0	0	0	0	0	0	0	3	5	0	0	12	0	0	0	0	0	0	2	3	0	0	4	0	0	0	3	6	3	2	4	8	3	0	3	7	12	15	8	5	6	2	13	0	12	3	11	0
183907	0	0	0	0	0.666667	0	1	0	3.66667	0	0	0	0.666667	0	0.666667	0	0	0	0	0	0	0	0	0	0	0	0	0	0	0	0	0	1.33333	0	0	0	0	0	0	0	0	0	0	0	0	0	0	0	0
183925	0	0	0	0	0	0	0	0	0	0	0	0	0	0	0	0	0	0	0	3	0	0	0	0	0	0	0	0	0	4	0	0	0	0	0	0	0	0	2	0	0	0	0	0	0	0	0	0	0
183970	0	0	0	0	0	0	0	0	0	0	0	0	0	0	0	0	0	2	0	0	0	0	0	0	0	0	0	0	0	0	0	0	0	0	0	0	31	43	4	2	2	0	0	0	0	0	0	0	0
184322	1	1	3	5	0.666667	1.66667	0	0	11.3333	1.33333	0	5.33333	9	3	3.33333	1	1.33333	9	7.33333	0.666667	0.666667	10	0.666667	1.66667	8.33333	1.33333	1.33333	4.66667	11.3333	0	0	3.33333	1	2	3.33333	0.666667	0.666667	2	3	34	1.33333	3.33333	0	2.33333	0	0.666667	0	3.33333	1.66667
184329	0	0	0	0	0	0	0	0	0	0	0	0	0	0	0	0	0	0	0	0.666667	1	0	0	0	0.666667	0	0	0	0.666667	0	1.33333	0	0	3	1	1.66667	1.33333	0.666667	2	1.33333	0.666667	1	2.66667	2	1.33333	1	2.33333	1	0
184349	0	0	0	0	0	0	0	0	0	0	0	0	0	0	0	0	0	0	0	0	0	0	0	4	0	0	0	0	0	0	0	0	0	0	0	0	0	0	0	0	5	0	0	0	0	16	0	0	0
1844553	0	0	0	0	0.5	0.75	0	0	0	0	1.75	1	0	1	0.5	0.5	0	0.75	0	0	0	0	0	0	0	0	0	0	0	0	0	0	0	0	0	0	0	0	0	0	0	0	0	0	0	0	0	0	0.5
184497	0	0	0	1	0	0	0	0	1	0	0	0	3	0	1	0	0	0	0	0	2.5	6.5	3.5	2.5	4	1	1	0	2	0	0	3	1	0	0	0	3	11.5	3.5	10.5	2	2	0	2	1	0	0	4	0
184567	0	0	0	0	0	0	2.8	13	0.4	0.8	0.8	0.4	0.6	0	0	0	0	0	2.2	0	0	0	0	0	0	0	0	0	0	0	0	0	0.4	0	0	0	0	0	0	0	0	0	0	0	0	0	0	0	0
184570	0	0	0	0	0	0	3	17	0	2	0	0	0	0	0	0	0	0	10	8	0	0	0	0	0	0	0	0	0	0	0	0	0	0	0	0	0	0	0	0	0	0	0	0	0	0	0	0	0
184573	0	0	0	0	0	0	0	5	0	2	7	0	0	0	0	0	0	0	5	8	0	0	0	0	0	0	0	0	0	0	0	0	0	0	0	0	0	0	0	0	0	0	0	0	0	0	0	0	0
184753	0	0	0	0	0	0	0.8	1	0	1.2	0	0.4	0	0	0.4	0	0	0.4	0	0.6	0	0	0	0	0	0	0	0	0	0	0	0	0	0	0	0	0	0	0	0	0	0	0	0	0	0	0	0	0
184765	0	0	0	0	0	0	0	0	0	0	0	0	0	0	0	0	0	0.666667	0	0	0	0.666667	0	0	0	0	0	0	0	0	0.666667	0	0	0	0	0	0	0	0	0.666667	0	0	0	0	0	0	4.33333	0	0
184795	1.66667	1	0	2	1.66667	1.66667	0	0	0	0	0	0	22.3333	1	0.666667	0	0	4.66667	0	0	0	0	0	1.33333	1	0	0.666667	0	0	0	0	0	0	0	0	0	0.666667	0.666667	2.66667	0.666667	0	0.666667	0	0	0	0.666667	0	0	0
184971	0	0	0	0	0	0	1.33333	0	0.333333	0	0	0	0	0	0	0	0	0	0	0.333333	0	0	0	0	0	0	0	0	0	0	0	0	0	0	0	0	0	0	0	0	0	0	0	0	0	0	0	0	0
184983	0	0	0	0	0	0	0	0	0	0	0	0	3	0	0	0	0	0	0	0	2	0	2	2	0	0	0	2	2	9	0	0	5	0	0	0	2	2	3	0	0	6	0	2	0	5	0	2	0
185020	0	0	0	0	0	0	0	0	0	0	0	0	3	0	0	0	0	0	0	0	4	0	0	0	0	0	0	0	2	14	0	0	4	0	0	0	0	2	5	0	2	0	0	0	0	6	0	3	3
185034	0	0	0	0	0	0	1	0	0	0	4.33333	0.666667	0	0	0	0	0	0	1.66667	1	0	0	0	0	0	0	0	0	0	0	0	0	0	0	0	0	0	0	0	0	0	0	0	0	0	0	0	0	0
185164	0	0	0	0	0	0.666667	0	0	0	0	1.33333	0	0	0	0	0	0	0	1.33333	0.666667	0	0	0	0	0	0	0	0	0	0	0	0	0	0	0	0	0	0	0	0	0	0	0	0	0	0	0	0	0
185186	0	0	0	0	0	0	1	0	0	1	0	0	0	1	0	1	0	0	0	0	0	0	2	0	0	0	1	0	0	0	10.5	0	0	0	0	0	0	0	0	0	0	0	0	0	0	0	0	0	0
185222	1.25	0.5	0.5	0.75	0	0	0	0	0	0	1	0.5	0	0.75	0.5	0	0	1	0	1	1.75	0.5	1.5	1	0.75	1	1	0	0.5	0	0.5	1.25	0.5	1	1.5	2.5	0.5	0	2	0.5	0.5	0	1	0.75	0.75	0.5	0.75	1.75	0.5
185232	0	0	0	0	0	4	0	0	5	0	0	0	0	0	2	0	0	0	0	0	0	0	0	0	0	0	0	0	0	0	0	0	0	0	0	0	0	0	0	0	0	0	0	0	0	0	0	0	2
185294	0	0	0	0	0	0	2	0	0	2	4	14	0	0	0	0	3	0	0	0	0	0	0	0	0	0	0	0	0	0	0	0	0	0	0	0	0	0	0	0	0	0	0	0	0	0	0	0	0
185328	8.2	2	1	0.8	2	3	0	0	0.8	0	0	0	0	0.4	0.8	0	0.6	0.4	0	0	0	0	0	0	0	0	0	0	0	0	0	0	0	0	0	0	0	0	0	0	0	0	0	0	0	0	0	0	0
185394	0	0	0	0	0	0	0	0	0	0	0	0	0	0	0	0	0	0	0	0	0	0	0	0	0	0	0	0	0	3	0	0	0	0	0	0	2	2	0	0	0	0	0	2	0	4	0	0	0
185405	5.66667	35.3333	3.33333	10.6667	6.33333	4	2	1.33333	5	4.33333	4.33333	2.66667	7	4.33333	1.33333	4	2.66667	7	26.6667	7	4.66667	3.66667	1.33333	18.3333	14	2	6	3	20.6667	0.666667	1.66667	16.6667	19	11.3333	24.6667	12	0	0.666667	1	2	1	5.66667	6	2.33333	4.33333	3.66667	12.6667	4.66667	2.66667
185411	0	0	0	0	0	12	4	6	7	0	4	0	0	0	4	4	2	0	0	12	0	0	0	0	0	0	0	0	0	0	0	0	0	13	4	0	0	0	0	0	0	0	0	0	0	0	0	0	4
185420	1	0	0	0	0.4	1.6	0.6	0	1.2	0	1.4	0.6	0.4	3.4	0.4	0.4	1.4	0	0	0	0	0	0.6	0	0	0.4	0	0	0.4	0	0	0	0.4	0.4	0.6	0	0	0	0	0.4	0	0	0	0	0	0	0.6	0	2
185505	0	0	0	0	0	0	2	0	0	0	0	0	2	0	0	0	0	0	0	0	3	0	0	0	0	0	0	0	2	2	0	0	2	0	0	0	0	3	2	0	0	0	0	0	0	2	0	0	0
185550	2.33333	1.33333	1	0	0	0.666667	0	2.33333	0	0	0	0	0.666667	7.33333	0	0	0	2	0	1.33333	0	0	1.66667	0	0	0	0	0	0	0	0.666667	0	0	2	0.666667	0	0	0	0	0	0	1	0	0	0.666667	0	0	0.666667	0
185552	0	0	0	0	0	0	0	0	0	0	0	0	0	0	0	0	0	0.666667	0	0	0	0	0	0	0	0	0	0	0	0	0	1	0	0	0	0	0	0	0	0	0	0	0	0	0	0	1.33333	0	0
185753	0	0	0	0	0	0	0	0	0	0	0	0	2	0	0	0	0	0	0	0	4	0	0	2	0	0	0	0	0	4	0	0	0	0	0	2	0	3	2	0	0	0	0	3	0	2	0	2	0
1857626	0	0	1.5	0	1.5	0	0	0	0.75	0	1	0	1.5	1.75	1.75	1.75	2.5	5.75	0.5	0	2	0	0.75	0.5	6.5	0.5	0.5	0	2.25	0	0.75	1.25	26.75	0	0	1.25	0.5	0	9	15	0.5	4.25	8	0	5.25	0	1	0	1.25
185787	0	0.75	0	0	0	1	1.5	0	2	0	0	0.5	0	0	0	0	0	0	0.75	0	0	0	0.75	0	0	0.5	0.5	1.5	2.5	0.75	0.5	0.5	0	0	0.75	0	0.5	0.5	2.25	0.5	0	0.75	0.5	0	0	0	0	0	0.5
185812	0	0	0	0	0	0	0	0	0	0	0	0	10	0	0	0	0	0	0	0	5	0	0	0	0	2	0	3	2	23	0	0	4	0	0	0	4	23	16	0	2	3	0	2	0	16	0	0	0
185915	0.666667	2.66667	3.33333	0.666667	0	2.33333	1	1	3.66667	1.33333	2.33333	4.66667	0.666667	1	0.666667	2	0	2	1.33333	0.666667	0.666667	2	0	2	2	6	0	3.66667	4.33333	2.33333	0	0.666667	0.666667	3	1.33333	1.33333	1.33333	2	0.666667	1.66667	0	1	0	0.666667	1	0.666667	0	0.666667	0
185917	0	1.33333	0.666667	0	0	0	1	0	0	0	0	2.33333	0	0.666667	0	0	0	0	0	0	0	0	0	0	0.666667	0	0	0	0	0	0	0.666667	0	0	0	0	0	0	0	0	0	0	0	0	0	0	0	0	0
185952	0	0	0	0	0	0	0	0	0	0	0	0	0	0	0	0	0	0	0	0	0.5	0	0	0	0	0	0	0	0	0	0	0	1	0	0	0	0	0.5	2.5	0	0	0	0	0	0	0	0	0	0
185988	0	0	0	0	0	0	0	0	0	0	0	14	0	0	0	0	0	0	7	0	0	0	0	0	0	0	0	0	0	2	0	0	0	0	0	0	0	4	0	0	0	0	0	0	0	0	0	0	0
185989	0	0	0	0	0	0	0	0	0	0	0	0	11.3333	0	0	0	0	0	0	0	3.33333	0	1.66667	0	0	0	0	0	0	0	0	0	3.33333	1	2	0.666667	1	2.66667	14.6667	126.333	1.66667	23.6667	108.667	1.66667	69.6667	1.33333	2.66667	9	2.33333
186061	0	0	0	0	0	0	0	0	0	0	0	2	0	0	0	0	0	0	0	0	0	0	0	0	0	0	0	0	0	0	0	0	0	0	0	0	0	0	0	0	0	0	0	3	0	0	0	2	0
186077	0	0	0	0	2	29	0	0	9	0	0	0	0	0	0	0	2	0	0	0	2	0	0	0	0	0	0	0	0	0	0	0	0	18	13	2	0	0	0	0	0	0	0	2	0	0	0	0	0
186090	0	0	0	0	0	0	3	2	0	0	0	0	0	0	0	0	0	0	0	2	0	0	0	0	0	0	0	0	0	0	0	0	0	0	0	0	0	0	0	0	0	0	0	0	0	0	0	0	0
186092	0	0	0	0	0	0	0	0	0.5	0	0	0	0.5	0	0.5	0	0	0	0	0	0.5	0	0.75	1.25	0.5	0	0	0	0	0	0	0.5	0	0	0	0.5	3	5	1.25	0	0.5	0	1.75	0	1	0	0	1	0
186122	0	1.5	0.5	0	0	0.75	0	0	0.75	0	1.25	0.5	0	0	0	1	0	0	0	0	0.5	0	0	0	0	0	0	0	0.75	0	0	0	0	0	0.75	0	0	0	0	0	0	0	0.5	0	0	0	0.5	0	0
186162	0	0	0.666667	0	0	0	0	0	2	0	0	0.666667	1	0	0	0	0	0.666667	0	0	0	0	0	0	0	0	0	0	0.666667	0	0	0	0	0	0	0	0	0	0	0	0	0	0	0	0	0	0	0	0
1861639	0	0	0	0	0	0	0	0	0	0	0	0	2	0	0	0	0	0	0	0	0	0	0	0	0	0	0	0	0	0	0	0	0	0	0	0	0	0	0	0	0	0	0	0	0	5	0	2	0
186194	0	0.5	0	0	0	0	0	0	0	0	0	0.5	0	1.5	0.5	0	0.5	0	0	0	0	0.5	0	0	0	0	0	0.5	0	0	0	0	0	0	0	0	0	0	0	0	0	0	0	0	0	0	0	0	0
186256	0	0	0	0	0	0	0	0	0	0	0	0	0	0	0	0	0	0	0	0	0	0	0	0	0	0	0	2	0	5	0	0	0	0	0	0	2	5	2	0	0	0	0	0	0	0	0	0	0
186352	0	0	0	0	0	0	0.4	0.6	0	0.6	0	0	0	0	0	0	0	0	0.4	0	0	0	0	0	0	0	0	0	0	0	0	0	0	0	0	0	0	0	0	0	0	0	0	0	0	0	0	0	0
186358	0	0	0	0	0	0	4.4	0	1.4	0	0.4	0	0	0	0	0	0	0	0	0	0	0	0	0	0	0	0	0	0	0	0	0	0	0	0	0	0	0	0	0	0	0	0	0	0	0	0	0	0
186463	0	0	0	0	0	0	0	0	0	0	0	0	1.33333	0	0	0.666667	0	0	0.666667	0.666667	0.666667	0	0	0.666667	0.666667	0	0.666667	1	2	5.66667	0	0	1.66667	0	0	0	2.33333	5	2.66667	0	1.66667	1	0	1	0	3	0	1.66667	0
186592	0	0	0	0	0	0	1	0	0.666667	1	1.33333	0.666667	0	0	0	0	0	0	1	0	0	0	0	2.66667	0	0	0	2.66667	4	1.33333	0	0	0	0	0	0	0	0	0	0	0	0	0	0	0	3.33333	0	0	0
186731	0	0	0	0	0	0	1.16667	0	0.5	0	0	3.66667	0	0	0	0	0	0	2.16667	0	0	0	0	0	0	0	0	0	0	0	0	0	0	0	0	0	0	0	0	0	0	0	0	0	0	0	0	0	0
186732	0	0	0	0	0	0	0	0	0	0	0	0	0	0	0	0	0	0	0	0	0	0	0	0	0	0	0	0	0	0.5	0	0	0	0	0	0	0	0.75	0	0	0	0	0	0	0	2	0	0	0
186735	0	0	0	0	0	0	0	0	0	0	0	0	6	0	0	0	0	0	0	0	3	0	0	3	0	0	2	2	0	0	0	0	0	0	0	0	0	2	3	0	0	0	0	0	0	2	0	0	0
186777	0	0	0	0	0	0	0	0	0.5	0	0.75	0.5	0	0	0	0	0	0	0	0	0	0	0	0	0	0	0	0	0	0	0	0	0	0	0	0	0	0	0	0	0	0	0	0	0	0	0	0	0
186831	0	0	0	0	0	0	0	0	0	0	0	0	0	0	0	0	0	0	0	0	0.666667	0	0	0	0	0	0	1	0	0.666667	0	0	0	0.666667	0	0	0	0.666667	0	0	0.666667	0	0	0	0	0.666667	0	0	0
186841	0	0	0	0	0	0	0	1	1.6	3.8	0.4	0.4	0	0	0	0	0	0	0	0	0	0	0	0	0	0	0	0	0	0	0	0	0	0	0	0	0	0	0	0	0	0	0	0	0	0	0	0	0
186858	0	0	0	0	0	0	0	0	0	0	0	0	0	0	0	0	0	0	0	0	0	0.666667	0	0	0	0	0	0	0.666667	0	0	0.666667	0	0	0	0	0	0	0	1.33333	0	0	0	0	0	0	0	0	0
186896	0	3	0	0	0	0	0	0	0	0	0	0	0	0	0	0	0	0	0	0	15	0	0	8	3	0	0	0	2	2	0	0	13	0	0	3	18	34	29	0	2	11	0	0	3	9	0	11	0
186955	0	0	0	0	0	0	0	0	3	0	3	0	0	0	0	0	0	0	0	0	0	0	0	0	0	0	0	0	0	0	0	0	0	0	0	0	0	0	0	0	0	0	0	0	0	0	0	0	0
186968	0	0	0	0	0	0	2.16667	0	0	0	1.5	1.5	0	0	0	0	0	0	0	3.5	0	0	0	0	0	0	0	0	0	0	0	0	0	0	0	0	0	0	0	0	0	0	0	0	0	0	0	0	0
186974	0	0	0	0	0	0	16.25	1	0	6.5	2	4.25	0	0	0	0	0	0	7.25	1.5	0	0	0	0	0	0	0	0	0	0	0	0	0	0	0	0	0	0	0	0	0	0	0	0	0	0	0	0	0
187002	0	0	0	0	0	0	0	0	0	3	0	0	4	0	2	0	0	0	2	0	3	0	0	0	0	0	0	2	2	6	0	0	3	0	0	0	3	5	3	0	0	5	0	3	0	5	0	0	0
187053	0	0	0	0	0	0	0	0	3	0	0	7	0	0	0	0	0	0	3	0	0	0	0	0	0	0	0	0	0	0	0	0	0	0	0	0	0	0	0	0	0	0	0	0	0	0	0	0	0
187099	0	0	0	0	0	0	0	0	1	0	0	0	0	0	0	0	0	0	0	5.33333	0	0	0	1	0.666667	0	0	0	0	0	0	0.666667	0	0.666667	0	0	0	0	0	0	0	0	0	0	0	0	0.666667	0	0
187133	2	3	4	0	0	2	7	2	0	0	0	2	0	10	2	0	2	11	0	2	0	0	0	0	0	0	0	0	0	0	0	0	0	0	0	0	0	0	0	0	0	0	0	0	0	0	0	0	0
187207	0	0	0	0	0	0	0	0	0	0	0	0	0	0	0	0	0	0	0	0	0	0	0	0	0	0	0	0	0	3	0	0	0	0	0	0	0	3	2	0	0	0	0	0	0	0	0	0	0
187210	0	4	0	0	0	0	0	0	0	8	0	0	2	0	12	0	3	2	3	3	7	0	2	0	2	0	0	4	6	12	0	2	12	4	0	5	0	6	9	0	5	7	0	7	0	9	2	5	2
187233	1.33333	1.66667	2.5	2.33333	0.833333	1.33333	1.5	0.333333	4.5	1.33333	2	0.5	0.333333	0.333333	0.666667	0.333333	1.16667	0.333333	0	0.333333	4	1.5	4.5	4.33333	2.16667	1	6.16667	0.833333	1.33333	0	5	0.666667	4.5	2.16667	4	15.3333	0	1	0.833333	1	0.5	12.1667	3.66667	7.16667	2.83333	0.666667	0.666667	3.5	0.5
187271	0	0	0	0	0	0	0	0	10	0	0	3	0	0	0	0	0	0	4	4	0	0	0	0	0	0	0	0	0	0	0	0	0	0	0	0	0	0	0	0	0	0	0	0	0	0	0	0	0
187272	0.4	0	0	0.8	0	0	0	0	0	0	0	0	0	1	1	0	0	0	0	0	0	0.6	0	0	0	0	0	2	0	0	0	0	1.6	0	0	0	0	0	0	0	0	0	0	0	0	0	0	0	0
187324	9.8	7.6	4.4	2	2.4	2.2	12	10.8	2.6	1	4.6	16.8	9.6	0.4	3.2	8.6	2.2	1.2	16	15.2	2.2	7.2	2.6	3.4	0.6	5.8	2.8	0.6	2	1.8	4.8	2	6	4.6	3.2	4.6	1	0.4	4.6	0.8	3.2	3.2	3	5.6	2	1.8	1.8	1.6	9.8
187400	0	0	0	0	0	0	0	0	0	0	0	5	0	0	0	0	0	0	0	0	0	0	0	0	0	0	0	0	0	0	0	0	0	3	3	0	0	0	0	0	0	0	0	0	0	0	0	0	0
187460	0	0	0	0	0	0	0	0	0	0	0	0	4	0	0	0	0	0	0	0	3	0	0	0	0	0	0	2	0	2	0	0	8	0	0	0	6	17	8	2	3	0	0	2	0	3	0	3	0
187470	0	0	0	0	0	0	0	0	0	0	0	0	1	0	0.666667	0	0	0	0	0	0	0	0	0	0	0	0	0	0	0	0	0	0	0	0	0	0	2	1	0	0.666667	0	0	0.666667	0	0	1.33333	0	0
187569	0.666667	0	0	0	0	0	0.5	0.333333	0	0.666667	1	0.333333	0.5	1.5	0.333333	0	0	1.16667	1.16667	0.333333	0	0	0.333333	0	0.333333	0	0	0	0	0.5	0	0	0	0	0	0	0.333333	0.666667	0	0	0.333333	0	0	0	0	5	0	0	0
187572	2	0	0	0	0	0	0	0	0	0	0	0	16	16	5	0	0	8	0	0	0	0	0	0	7	2	0	2	0	2	0	0	4	0	2	0	3	19	37	0	2	3	0	31	2	0	0	0	0
187736	0	0	0	0	0	0	0	0	0	0	0	0	0	0	0	0	0	0	0	0	0	0	0	0	0	2	2	0	0	6	0	0	3	2	2	3	2	9	0	0	2	0	0	2	2	2	3	0	0
187790	1	1	0	1	0	12.5	0	0	0	0	0	0	0	0	0	0	0	1	0	0	0	0	0	0	0	0	0	0	0	0	0	0	0	0	0	0	0	0	0	0	0	0	0	0	0	0	0	0	0
187807	0	0	0	0	0.5	0.5	0	0	0	0	0.5	0.75	0	0.5	0	0.5	0	0	0	0	0	0	0	0	0	0	0	0	0	0	0	0	0	0.5	0	0	0	0	0	0	0	0	0	0	0	0	0	0	0
187841	0	0	0	0	0	0	0.6	0	0.4	0	0.8	1	1.4	0	0.4	0	0	0	1	0	0	0	0	0	0	0	0	0	0	0	0	0	0	0	0	0	0	0	0	0	0	0	0	0	0	0	0	0	0
187882	0	0	0	0	0.666667	0	0	0	0	1.66667	0	0	0.666667	0	0	0	0	1.33333	1	0	0	0	0	0	0	0	0	3	1.66667	2.66667	0	0	0	0	0	0	0	0	0	0	1.33333	0	0	0	0	0	0	0	0
187945	0	0	0	0	0	0	0	0	0	0	0	0	0	3	0	0	0	0	0	4	0	0	0	0	86	4	5	0	0	0	0	10	9	4	19	4	0	0	5	0	0	3	3	4	4	0	0	0	2
187962	0	0	0	0	0	0	0	0	0	0	0	0	0	0	0	0	0	0	0	0	0.5	0	0	0.75	0	0	0	0	0	0	0.5	0	0	0	0.5	0	0	0	0	0	0	0	0	0	0	0	0	0	0
187989	0	0	0	0	0	0	0	0	1	0	0	0	0	0	0	0	0	1	0	0	0	0.666667	0	0	0	0	0	0	0	0	0	0	0	0	0	0	0	0	0	0.666667	0	0	0	0	0	0	0	0	0
188008	0	0	0	0	0	0	0	0	0	0	0	0	0	2	0	0	0	0	0	0	0	0	0	0	0	0	0	0	0	0	0	0	0	0	0	0	5	17	3	0	0	4	0	2	0	0	0	0	0
188018	0	0	0	0	0	0	0	0	2	0	0	0	4	4	0	0	0	0	0	0	0	0	0	2	3	0	0	3	0	5	0	0	2	0	0	0	2	51	7	2	2	2	0	0	0	0	0	0	0
188054	0	0	0	0	0	0	0	0	0	0	0	0	0	0	0	0	0	0	0	1	0	0	0	0	0	0	0	0	0	0	0	0	0	0	0	0	0	0	0.666667	0.666667	0	1	0	0	0	0	0.666667	0	0
188079	0	0	0	0	0	0	0	0	0.333333	0	0	0	0	0	0	0	0	0	0	0	0	0	0	0	0.5	0	0	0	0	0	1.16667	0	0	0	0	0	0	0	0	0	0	0	0	0	0	0	0	0	0
188113	0	0	0	0	0	0	4	0.4	5.6	0	1.2	0	0	0	0	0	0	0	0	0	0	0	0	0	0	0	0	0	0	0	0	0	0	0	0	0	0	0	0	0	0	0	0	0	0	0	0	0	0
188127	0	0	0	0	0	0	0	0	0	0	0	0	0	0	0	0	0	0	0	0.666667	0.666667	0	0	0	1	0	0	1.66667	0	2	0	0	0	0.666667	0.666667	0.666667	0	2.66667	1.33333	0	1.33333	0	0.666667	1.33333	0	3	0	1.33333	0
188138	0	4	0	0	0	3	0	0	0	0	0	3	0	0	0	0	0	0	0	0	0	0	0	0	3	0	0	0	0	0	0	0	0	0	0	0	0	0	0	0	0	0	0	0	0	0	0	0	0
188165	0	0	0	0	0	0	0	0	0	0	0	0	0	0	2	0	0	0	0	0	0	0	0	0	0	0	0	0	0	0	0	0	2	0	0	0	7	27	2	0	0	2	0	0	0	0	0	0	0
188199	0	0	0	0	0	0	0	0	0	0.666667	0	0	0.666667	0	0	0	0	0	0	0.666667	0.666667	0	0	0.666667	0	0	0	1	1.33333	1.66667	0	0	1	0	0	0	0.666667	2	2	0	0	2	0	0	0	1.33333	0	1.33333	1
188213	0	0	0	0	0	0	0	0	0	0	0	0	0	2	0	0	0	0	0	0	0	0	0	0	0	0	0	0	0	0	0	0	0	0	0	0	2	8	2	0	0	0	0	0	0	0	0	0	0
188266	0	0	0	0	0	0	0	0	0	0	0	0	0	0	0	0	0	0.75	0	0	0	0	0	0.75	0	0	0	0	0	0	0	0	0	0	0	0	0	0	0	0.5	0	0	0.5	0	0	0	0	0	0
188316	0	0	0	0	0	0	0	0	0	0	0	0	0	0	0	0	0	0	0	0.75	0.5	0	0	0	0	0	0	2	0.5	0.5	0	0	0	0	0	0	0	0	0.5	0	0.5	0	0	0	0.5	1.25	0	1	0
188333	0	0	0	0	0	7	2	0	0	0	0	0	0	0	0	0	0	0	0	0	0	0	0	0	0	0	0	0	0	0	0	0	0	2	0	0	0	0	0	0	0	0	0	0	0	0	0	0	0
188355	0.666667	0.666667	1.33333	1	1	0.666667	0	0	0	0	0	0.666667	0	0.666667	0.666667	0	0	1.33333	2	0	0	0.666667	0	0	0	0	1	0.666667	0	0	0	0.666667	0.666667	1	1.33333	0	0	0	0	1.33333	0	0.666667	0	0	0	0	2.66667	0	0
188433	0	0	0	0	0	0	0	0	0	0	0	0	0	0	0	0	0	0	0	0	3	0	0	0	0	0	0	0	0	7	0	0	3	0	0	0	3	6	4	0	0	3	0	3	0	5	0	7	0
188457	2.25	25.25	11.25	1.25	2.25	1	0.5	0	0.75	4.25	1.5	0	0.5	1.5	0	0.5	1.25	1	7.25	0	2.5	2	7.5	0.5	1	3.5	0.5	0.5	0.75	0	1	2.5	10.25	6	13	25.25	0.5	0.5	10.75	12	0.5	3.75	7	3	6	3	6.5	3	0.75
188574	0	0	0	0	0	0	0	0	0	0	0	0.666667	0	0	0	0	0	0	0	0.666667	0	0	0	0	0	0	0	1.66667	0.666667	0	0.666667	0	0.666667	0	0	0	0	1.33333	1	0.666667	1.33333	0	0	0.666667	0	2	0	2.66667	0
188576	0	0	0	0	0	0	0	0	0	0	0	0	0	0	0	0	0	0	0	0	0	0	0	0	0	0	0	0	0	0	0	0	0	0	0	0	0	0	0	0	0	0	0	0	0	0.666667	1	0	0
188675	0	0	0	0	0	0	0	0	0	0	0	0	0	0	0.666667	0	0	1.33333	1	0	0.666667	0.666667	0.666667	0	3	0	0	0	1	0	0	1.33333	1.33333	1	3	1	0	0	0	1.66667	0	1	1.66667	0.666667	0	0	2.33333	0.666667	0
188697	0	0	0	2.66667	0	0	0	3.66667	1	0	0	0	3	2.33333	0	0	1.33333	1.33333	0	0	0	0	0	2.33333	1	0	1.33333	0	0.666667	0	0	1.66667	0	1	0	0	0	0	0	0	0	0	0	0	0	0	0	0	0
188741	0	0	0.333333	0.666667	0.333333	1	0.333333	0	1.83333	0.5	1.16667	1.5	0.333333	1.83333	0.333333	2.66667	1.66667	0.833333	0	0	0	0.333333	0	0	0	0	0	0	0	0	0	0.333333	0	0	0	0	0	0	0	0	0	0	0	0	0	0	0	0	0
188811	0	0	0	0	0	0	0	0	0	4	0	0	5	0	2	0	0	0	5	0	4	0	0	3	0	0	0	2	4	10	0	0	5	0	0	2	2	10	5	0	4	2	0	2	0	3	0	2	0
188850	0	0	0	0	0	0	0	0	2	3	0	0	5	0	0	0	0	0	0	3	4	0	0	3	0	0	0	5	7	2	0	0	5	0	3	0	0	3	4	0	0	4	0	3	0	0	0	0	0
188863	0	0	0	0	0	0	0	0	0	0	0	0.666667	0	0.666667	0	0	0	0	0	0	0	0	0	0	0	0	0	0	0	0	0	0	0	0	0	0	1.33333	1.66667	0	0	0	0	0	0	0	0	0	0	0
188878	0	0.666667	0	0	0.666667	0	0	0	0	0	0	0	0	1.33333	0.666667	29.3333	0.666667	2	0	0	0	0	0	0	0	0	0	0	1.33333	0	2.33333	0	0	0	0	0	0	0	0	9.66667	0.666667	0	0	0	0	0.666667	2.66667	0	0
188973	0	0.666667	0	0	0	0.666667	0	0	0	0	0	1	0.666667	0	0.666667	0	0	0.666667	0	0	0	0	0	0	1	0	0	0	0	0	0	0	0	0	1	0	0	0	0	0	0	0	0	0	0	0	1	0	0
189024	0	0	0	0	0.666667	0.666667	0	0	0	0	0.666667	0	0	0.666667	0	1	0	0	0	0	0	0	0	0	1	0	3	0	0	0	0	1	0	0.666667	0.666667	0	0	0	0	0	0	0	0	0	1	0	7.66667	0.666667	0
189045	0	0	0	0	0	0	0.5	0	0	0	0	0.5	0	0	0	0	0	0	0	1	0	0	0	0	0	0	0	0	0	0	0	0	0	0	0	0	0	0	0	0	0	0	0	0	0	0	0	0	0
189057	0	0	0	0	0	0	0	0	0.75	0	0.5	0.5	0	0	0	0	0.5	0.5	0.5	1	0	0	0	0.5	0	0	0.5	0.5	0	0	0	0	0	0	0.5	0	0	0	0	0	0	0	0	0	0	0	0	0	0
189076	29.75	21	11.75	2.5	5.25	5.25	7.25	1.25	8	6.75	1.75	3.5	1.75	2.5	1	2.75	1.5	2.5	0.5	9.75	1.5	0	1.25	0.5	0	4.25	2.5	3.25	1.25	18.25	2	0.75	0	1	0	1	0	0.5	1	0	1.25	1	0.5	0.75	1	4	1.25	0	2.5
189083	0	0	0	0	0	0	1	2.75	0	0	0.5	0	0	0	0	0	0	0	0	0	0	0	0	0	0	0	0	0	0	0	0	0	0	0	0	0	0	0	0	0	0	0	0	0	0	0	0	0	0
189092	0	0	0	0	0	0	0.5	0	0.5	0.5	0.5	0	0	0	0	0	0	0	0	0	0	0	0	0	0	0	0	0	0	0	0	0	0	0	0	0	0	0	0	0	0	0	0	0	0	0	0	0	0
189109	0	0	0	0	0	0	0	0	0	0	0	0	0	0	0	0	0	0	0	0	0	0	0	0	0	0	0	0	0	0	0	0	0	0	0.666667	0	0	0	0	2	0	0	0	0	0	0	1.33333	0	0
189125	0	0	0	0	0	0	0	0	0	0	0	0	4	0	0	0	0	0	0	0	2	0	0	2	0	0	0	5	0	9	0	0	0	0	0	0	2	5	4	0	0	0	0	2	0	6	0	0	0
189147	0	5	0	3	2	14	0	0	0	0	2	92	0	4	0	7	11	2	0	4	5	0	0	0	0	0	0	0	2	6	3	2	2	23	22	11	0	0	8	2	0	11	0	0	0	0	10	4	12
189152	0	0	0	0	0	0	0	0.333333	0	0	0	0.333333	0	0	0	0	0	0	0.5	0	0	0	0	0	0	0	0	0	0	0	0	0	0	0	0	0	0	0	0	0	0	0	0	0	0	0	0	0	0
189384	1	3.8	0.8	1	0.4	1.2	9.6	0.6	2.6	1.8	14	1	1	0	2.8	0.6	1.6	0	18.8	5	0.6	0.4	0	1	0	1.8	1.6	0	0.4	0.6	2.6	0	0	1	3.8	0.4	0	0	0	0	0.4	0	0	0.6	0	0.4	0	0	0
189387	0.5	4	1.5	3.75	6	3	1	1.75	5.75	3.75	8.5	2	2.25	2	1.5	7	2	4.5	7.75	5.75	1.5	1	0.75	3	5.25	1.25	2.5	0.5	2	0	0	3.75	3.25	8.25	8	2.75	0.5	0.5	1.75	2.25	0.5	3	1	0	1	0	2	0	2.5
189407	2.5	1	0.5	1	0.5	0	1	0	0.375	0	0.75	0.25	1.125	0	0.875	1.25	0.25	0.75	0.375	1	6.375	2.375	8	5.875	1.25	1.5	2	0.375	0.5	0.375	0.625	2.125	3.125	1	0.625	1.375	4.25	8.5	4.25	1.625	0.5	2.25	0.875	1.5	1	0.875	0.375	3.875	1.25
189503	0	0	0	0.75	0	0	0	0	0	0	0	0	0.75	0	0	0	0	0	0	0	2.5	1.5	5	2	0.5	0	1.5	0	0	0	0	0.75	1	0	1	1.75	1.25	2.25	1.75	0.5	0.5	0.75	0.75	0	0	0.5	0	1.75	0
189592	2	0	0	0	0	0	0	3	3	0	0	0	0	6	3	0	0	4	0	2	0	0	0	0	4	0	0	0	0	3	0	0	0	0	0	0	67	178	7	0	3	8	0	0	0	0	0	0	0
189624	0	0	0	0	0	0	0	0	0	0	0	0	0	0	0	0	0	0	0	0	0	0	0	0	0	0	0	0	0	0	0	0	0	0	0	0	0	0	2	0	0	0	3	0	0	9	3	2	4
189648	0	0	0	0	0	0	0	0	0	0	0	0	0	0	0	0	0	0	0	0	2	0	0	0	0	0	0	0	0	0	0	0	0	0	0	0	5	10	0	0	2	0	0	0	0	0	0	0	0
1896700	1.5	1.5	2	2	0	3	0	0	1	0	0	1	0	0	1	1.5	0	2	1	1.5	13.5	4.5	10.5	7.5	0	1.5	5	1	0	1.5	0	3.5	3	2	1	4.5	8	10.5	8.5	2.5	2	5	1.5	2	1	1	0	5.5	2
189677	0	0	0	0	0	0.666667	0	0	0	0	0	1.83333	0	0	0	0	0	0	0	0.833333	0	0	0	0	0	0	0	0	0	0	0	0	0	0	0	0	0	0	0	0	0	0	0	0	0	0	0	0	0
189698	0	0	0	0	0	0	0	0	0	0	0	0	3	0	0	0	0	0	0	0	2	0	0	0	0	0	0	0	0	0	0	0	0	0	0	0	0	5	4	0	0	6	0	0	0	0	0	0	0
189730	1.66667	0	0	0	0	0	0	0.666667	1	0	0	0	0	0	0	0	0	0	0.666667	0	0	0	0	0	0	0	0.666667	0	0	0	0	0	0	0	0	0	0	0	0	0	0	0	0	0	0	0	0	0	0
189733	0	0	0	0	0	0	1	0	0.5	0	0.5	0	0	0	0	0	0	0	0.75	0	0	0	0	0	0	0	0	0	0	0	0	0	0	0	0	0	0	0	0	0	0	0	0	0	0	0	0	0	0
189789	0	0	0	0	0	0	0	0	0	0	0	0	0	1	0	0	0	0	0.666667	0.666667	0.666667	0	0	0	1	0	0.666667	0	0	0	0	0	0	1.33333	0	0.666667	0	0	0	0.666667	0	0	0	0	0	0	0	0	0
189793	0	0	0	0	0	0	0	0	0	0	0	0	0	0	0.5	0	0	0	0	0	5.5	1.75	0	2	0	0	0	0	0	0	0	0	0.5	0.75	0.5	0.5	0.5	1.25	0	0	0	0	0.75	0	0	0	0	0	0
189838	0	0	0	0	0	0	0	0	0	0	0	0	2	0	0	0	0	0	0	4	2	0	0	0	0	0	0	7	3	10	0	0	0	0	0	0	0	2	7	0	3	0	0	2	0	17	0	2	4
189866	0	0	0	0	0	0	0	0	0	0	0	0	0	0	2	0	0	0	0	0	0	0	0	0	0	0	0	0	0	10	0	0	0	0	0	0	2	4	0	0	0	0	0	0	0	4	0	0	0
189895	0	0	0	0	0	0	0	0	0	0	0	0	2	0	0	0	0	0	0	0	2	0	0	3	0	0	0	2	0	3	0	0	2	0	0	0	0	2	2	0	0	0	0	0	0	2	0	0	0
189920	0	0	0	0	0	0	1.6	2	0.6	0	0	1.4	0.4	0	0	0	0	0	0.4	0	0	0	0	0	0	0	0	0	0	0	0	0	0	0	0	0	0	0	0	0	0	0	0	0	0	0	0	0	0
190057	0	0	0	0	0	0	0	0	0	0	0	0	0	0	0	0	0	0	0	0	0	0	0	0	0	0	0	0	0	0	0	0	0	1	0	0	0	0.666667	0	2	0	0	0	0	0	0	3	0	0
190075	0	0	0	0	0	0	0	0	4	0	0	0	0	0	0	0	0	0	0	0	0	0	0	0	0	0	0	0	0	0	0	0	0	2	2	0	0	0	0	0	0	0	0	4	0	2	0	0	0
190092	0	0	0	0	0	0	0	0	0	0	0	2	0	0	0	0	0	0	2	3	2	0	0	3	0	0	0	3	0	11	0	0	4	0	0	0	4	8	4	0	3	4	0	6	0	7	0	5	0
190100	0	0	0	0	0	0	0	0	0	0	0	0	0	0	0	0	0	0	3	2	4	0	0	0	0	2	2	4	3	9	0	0	8	0	0	0	0	6	2	0	2	3	3	3	0	5	0	2	0
190154	0	0	0	0	0	0	0	0	0	0	0	0	2	0	0	0	0	0	0	4	2	0	0	0	0	0	0	0	0	0	0	0	4	0	0	0	0	2	3	0	0	0	0	2	0	0	0	0	0
190162	2	0	2	0	0	0	0	0	0	0	0	0	3	3	2	0	4	3	2	0	5	0	0	3	3	0	2	2	0	12	0	0	2	0	0	2	49	172	12	4	5	5	0	0	0	3	0	0	0
190191	0	0	0	0	0	0	0	0	0	0	0	0	0	0	0	0	0	0	0	0	0	0	0	0	0	0	0	0	0	3	0	0	0	0	0	0	0	2	0	0	0	0	0	0	0	0	0	2	0
190301	0	0	1.66667	0	0	0	0	0	0.666667	0	0	0	1	0	0	0	0	0	0	0	0	0.666667	0	0	0	0	0	0	0	0	0	0	0	0	0.666667	0	0	0	0	0	0	0	0	0	0	0	0	0	0
190303	0	0	0	0	0	0	0	0	0	0	0	0	0	0	0.666667	0	0	0	0	0.666667	0	0	0	0.666667	0	0	0	1.33333	0	1.33333	0	0	0	0	0	0	0.666667	2	1.33333	0	0	0	0	0.666667	0	0.666667	0	0	0
190309	0	0	0	0	0	0	0.6	1	0.8	0	0	0.4	1.6	0.4	1.2	0	0	0.4	0.4	0.8	0	0	0.8	0	0.4	0.8	0	0	0.6	0	0	0	0	0.6	0.4	0	0	0	0	0	0	0	0	0	0.8	0	0	0	0.6
190325	0	0	0	0	0	0	0	0	0	0	0	0	5	0	0	0	0	0	0	0	0	0	0	0	0	0	0	0	0	0	0	0	0	0	0	0	4	5	2	0	0	0	0	0	0	0	0	0	0
190380	0.75	0	0	0	0	0	0	0	0	0.5	0	0	0.5	0.5	0.5	0	0	0	0	3	2	0	0.5	0	0.5	0	1	0	0	0	0.5	0	0	1	0.75	0.5	0	0	0	0	1.5	1	4.75	1.25	10.25	1	0	0.5	1.25
190605	0	0	0	0	0	0	0	0	3	0	0	0	0	0	0	0	0	0	0	0	0	0	0	0	0	0	0	0	0	0	0	0	0	0	0	0	0	0	0	0	5	0	0	3	0	9	0	0	3
190633	0	0	0	0	0	0	0	0	0	0	0	0	5	0	0	0	0	0	2	0	0	0	0	3	0	0	0	0	0	5	0	0	3	0	0	0	2	5	3	0	2	3	0	0	0	6	0	4	0
1906483	0	0	0	0	0	0.4	0	0	0.4	0	0.6	0	0	0	0	0	0	0	0	0	0	0	0	0	0	0	0	0	0	0	0	0	0	0	0	0	0	0	0	0	0	0	0	0	0	0	0	0	0
190652	3	2.66667	16	73.3333	7	7.33333	11.6667	7.66667	0	1.33333	2.33333	2.66667	0	0	0.666667	0.666667	1.33333	27.6667	8	0.666667	0.666667	0	0	4.33333	6.33333	0	1.33333	0	0	0	0.666667	0	13.3333	0	0	0.666667	0	0	1	1.66667	0	0	0	1	0.666667	3	1	0	0
190658	1.25	1	2.5	2	7.75	14.5	0	0	8	0	0	1	2	0	0	0.5	0.75	1	0.5	0	0.5	1.75	0.5	0.5	0.75	1.75	1	5.25	6	0	0.75	0.75	0.5	3.5	4.25	8.25	1.5	0.75	1.75	2	1.5	6.25	0	1.75	0	5	0.75	0.75	8
190669	0	0	0	0	0	0	0	0	0	0	0	0	0	0	0	0	0	0	2.33333	0.666667	0	0	0	0	0	0	0.666667	0	0	0	0	0	0	0	0	0	0	0	0	1	0	0	0	0	0	0	0	0	0
190676	0.75	0	0	0	0.5	0	0	0	0	0	0	0	0	0	0	0	0	0	0	0	0	0	0	0	0.5	0	1	0	0	0	0	0.75	0.5	0.5	0.5	0	0	0	0.5	0	0.5	0	0.5	0	1	0	0	0	0
190708	0	0	0	0	0	0	0	0	0	0	0	0	0	0	0	0	0	0	0	0	0	0	0	0	0	0	0	0	0	0	0	0	0	0	0	0	10	16	0	0	2	0	0	0	0	0	0	0	0
190844	1.66667	1.66667	1	0.666667	2	2.33333	0	2.66667	4.66667	3.66667	4.66667	1	5.66667	24.6667	4.33333	8.33333	7.33333	0.666667	3	1.66667	0.666667	1.33333	0.666667	0	0	0.666667	0	0	0	0	3.33333	0.666667	0	2	1	0	0	0	0	0	0	0	0	0	0	0	0	0	0.666667
190851	0	0	0	0	0	0	0	0	0	0	0	0	1.5	0	0	0	0	0	0	0	0	0	0	0	0	0	0	1	0	0	0	0	0	0	0	0	0	0	0	0	0	0	0	0	1	0	0	0	0
190856	0	0	0	0	0	0	0	0	0	0	0	0.666667	0	0	0	0	0	0	0	0.666667	1.33333	0	0	0	1.33333	0.666667	0	1	0	0.666667	0	0	0	0	0	0	0	0.666667	1	0	0.666667	0	0.666667	1	0	0.666667	0	1.33333	0
190938	0	2	0	0	0	0	0	0	3	2	0	0	18	0	3	0	2	0	0	4	19	0	0	4	2	0	0	2	2	55	0	0	5	0	0	4	26	104	32	2	9	3	0	4	0	14	0	0	6
190961	0	0	0	0	0	0	4	0	0	0	0	0	0	0	0	0	0	0	7	0	0	2	0	0	2	0	0	0	0	0	0	0	2	0	0	0	0	0	8	0	0	0	0	77	0	0	0	0	0
190964	0	0	0	0	0	0	0	2	2	0	0	0	0	0	0	0	0	0	0	0	0	0	0	0	0	0	0	0	0	2	0	0	0	0	0	0	3	23	2	0	0	3	0	2	0	0	0	0	0
190965	0	0	0	0	0	0	0	0	0	0	0	0	0	0	0	0	0	0	0	0	2	0	0	0	0	0	0	0	0	0	0	0	2	0	0	0	19	65	5	0	3	0	0	0	0	0	0	0	0
190971	0	0	0	0	0	0	0	0	0	0	0	0	0	0	0	2.33333	0	0	0	0	0	0	0	0	0	0	0	0	0	0	0	0	0	0	0	0	0	0	0	0.666667	0	0	0	0	0	0	0	0	0
190975	0.6	1.4	0.8	0	0	0	1	0.8	0	0	0	0.4	1.4	0.6	1.4	0.6	0	0	0	9.2	0.8	0	0	0	0	11.2	0	0	0	0	0	0	2	0	0	0	1	2.4	1.8	0	0	0	0	0.8	0	0	0	0	6.4
190980	0	1.33333	0	0	0	0	0	0	0	0	0	0	1	0	0	0	1	0	1	0	1.66667	0	1	1	1.66667	0	0.666667	0.666667	0	2.66667	0	0	2.66667	0	0	2	1.66667	3.66667	4.33333	0.666667	0	4	0	2.66667	0	2.33333	0	1.66667	0
190990	0	0	0	0	0	0	0	0	0	0	0	0	0	0	0	0	0	0	0	0	0	0	0	0	0	0	0	0.666667	0.666667	0.666667	0	0	0	0	0	0	0	0	0	0	1	0	0	0	0	0	0	0	0
190993	0	0	0	0	0	0	0	0	0	0	0	0	0	0	0	0	0	0	0	1	0	0	0	0	0	1	0	0	0	0	0	0	0	0	0	0	0	1	0	0	0	0	0	1	0	0	0	0	0
191025	0.666667	0	0	0	0	0	0	0	0	0	0	0	2	1	0	0	0	0.666667	0	0	1.66667	0	0	0	1	0	0	0	0	1	0	0	0	0	0	0	8.33333	28.3333	4	0	0.666667	0	0	1	0	0	0	0	0
191052	0	0	0	0	0	0	0	0	0	0	0	0	0	2	0	0	0	0	6	0	0	0	0	0	0	0	0	0	0	0	0	0	0	0	0	0	0	0	0	0	0	0	0	2	0	0	0	0	0
191081	0	0	0	0	0	0	0	0	0	0	0	0	0.5	0.333333	0	0	0	0	0	0	0	0	0	0	0	0	0	0	0	0	0	0	0	0	0	0	0.5	0.666667	0	0	0	0	0	0	0	0	0	0	0
191098	0	5	0	0	0	0	0	0	0	0	0	0	0	0	0	0	0	0	3	0	0	0	0	0	0	0	0	0	0	0	0	0	0	0	2	0	0	0	0	0	0	0	0	0	0	0	0	0	0
191108	0	0	0	0	0	0	0	0	0.666667	0	0	0	0	0	0	0	0	0	0	0	1.66667	0.666667	0	0	0	0	0	0	0	0	0	0	1	0	0	0	2	2.66667	1.66667	0	1	0	0	0	0	0	0	0.666667	0
191205	0	0	0	0	0	0	0	0	3	0	0	0	0	0	0	0	0	0	0	0	0	0	0	0	0	0	0	0	0	0	0	0	2	0	0	0	0	0	0	0	0	0	0	0	0	0	2	0	0
191214	0	0	0	0	0	0	0	0	0	0	0	0	0	2	0	0	0	0	0	0	0	0	0	0	0	0	0	0	0	0	0	0	0	0	0	0	5	10	0	0	0	0	0	0	0	0	0	0	0
191256	0	0	0	0	0	0	0	0	0	0	0	0	0	0	0	0	0	2	0	2	2	3	5	0	118	6	8	0	0	0	5	14	6	11	29	8	0	0	2	2	3	3	19	10	17	15	2	4	38
191276	0	0	0	0	0	0	0	0	0	0	0	0.666667	1.33333	0	0	0	0	0	0	1.66667	1.66667	0	0	0	0	0.666667	0	3.66667	0.666667	12	0.666667	0	0	0	0	0.666667	3.66667	9.66667	3	0.666667	1.33333	0	0	0	0	9.66667	0.666667	1.33333	0
191278	0	0	0	0	0	0	0	0	0	0	4.33333	0.666667	0	0	0	0	0	0	2.66667	3	0	0	0	0	0	0	0	0	0	0	0	0	0	0	0	0	0	0	0	0	0	0	0	0	0	0	0	0	0
191325	1.33333	2.33333	0	2	0	1.33333	0	0	2.66667	0	4.66667	0	0.666667	0.666667	0	0	0.666667	4.33333	0	0	0	0	0	0	1	0	0	0	0	0	0	0	0	0	0	0	0	0	0	0	0	0	0	0	0	0	0	0	0
191361	0	0	0	0	0	0	0	0	0	0	0	0	6	0	0	0	0	0	0	2	2	0	0	0	0	0	0	0	0	4	0	0	0	0	0	0	18	54	9	0	0	0	0	0	0	0	0	0	0
191389	0	0	0	0	0	0	0	0	0	0	0	0	0	0	0	0	0	0	0	0	0	0	0	0	0	0	0	0	0	0.625	0	0	0.625	0	0	0	0.25	0	1.75	0	0.5	0	0	0.625	0	0.875	0	0	0.625
191445	1.25	0	0	0	0	0	0	0	0	0	0	0	0	0	0.5	0	0	0	0	0	0	0	0	0	0.5	0	0.5	0.75	1	0	0	0.75	0	0.5	0	0	0	0	0	0	0	0	0	0	0	0	0.5	0	0
191551	0	0	0	0	0	0	0	0	0	0	0	0	0	0	0	0	0	0	2	5	4	0	0	0	0	2	2	0	0	2	0	0	3	0	0	3	2	4	0	0	0	2	2	0	0	0	0	0	0
191558	0	0.5	0.5	0.5	1.5	4	0	0	0.75	0	0	2.75	0.75	0.5	0	1	0.5	0.75	0	0	0	0	0	0	0	0	0	0	0	0	0	0	0	0.5	1.25	0	0	0	0	0	0	0	0	0	0	0	1	0	0
191579	0	0	1	0	0	0	0	0	0	0	0	0	0	0	0.666667	0	0.666667	1.66667	0	0	0.666667	0	0	0	0	0	0	0	0	0	0	0	0	1.33333	1	0	0	1	0	4	0	0	0	0	1	0	1.33333	0	0.666667
191651	0	0	0	0	0	0	0	0	0	0	0	0	0	0	0	0	0	0.5	0	0	0	0	0	0	0	0	0	0.5	0	3.5	0	0	0	0	0	0	0	0.75	0	0	0	0	0	0	0	0	0	0	0
191656	0.75	1.25	0.75	0	4	2.75	0.75	0	0.75	0	4.75	5.75	0.5	4.75	0	1	0.5	1	7.25	0.75	0	0	0.75	0.75	0.5	0	0	0	0.5	0	0.75	0.5	0	0	1	0.5	0	0	0	0	0	0	0.5	0	1	0	2.25	0	0
191694	0	0.75	0	0	0	0	0	0	0	0	0	0	0	0	0	0	0	0	0	0	0.5	0	0.75	0	0	0	0	0	0	0	0	0	0	0	0	0.5	0	0.75	0	0	0	0	0	0	0	0	0	0	0
191779	0	0	0	0	0	0	0	0	0	0	0	0	0	0	0	0	0	0	0	0	0	0	0	0	0	0	0	0	0	0	0	0	0	0	0	0	0	0	0	0	6	0	0	3	0	34	0	5	0
191789	0	0	0	0	0	0	0	0	0	0	1	0	0.666667	1	0.666667	0	0	0	0	0	0	0	0	0	0	0	0	0	0	0	0	0	0	0	0	0	0	0	0	0	0	0	0	0	0	0	0	0	0
191797	5.25	8	26.75	3.25	3.25	7.5	14	0.75	2.5	0	3.25	1.25	7	2.75	25	9.25	23.25	3.25	14.5	14	98	101.25	10.5	46	11.75	6.25	4	0.75	1.25	0.5	5	7.25	25	15.5	8.75	26.5	5.75	11.5	21.5	7.25	2.75	20.75	11	13	9.75	8.25	4.25	8.5	3
191803	0.5	1.25	0	0.75	0	0	0	0	0	0	0	0	0.5	0	0.5	0	0	0.5	0	0	4.25	1	1.75	3	0	0	1	0	0	0	0	1	1.25	0.5	0	1.25	1	2	1	0.5	0.5	0.5	0.75	0.5	0.75	1	0	1.25	0.75
191816	0	0	0	0	1.75	0.5	0	0	0	0	0.5	3	1	4.5	0.5	0	0	0.5	0	0	0	0	0	0	0	0	0	0	0	0	0	0.5	0	0	0	0	0	0	0	0	0	0	0.5	0	1	0	0.75	0	0
191833	3	8	14	6	0	2	0	0	4	0	2	0	6	2	0	0	0	0	3	0	2	0	0	0	2	0	0	0	0	0	0	0	0	4	2	0	0	0	0	0	0	0	0	0	0	0	0	0	0
191874	0	0	0	0	0	0	0	0	0	0	0	0	0	0	0	0	0	0	0	0	0	0	3	0	13	2	0	0	0	0	3	0	3	0	0	0	0	0	2	0	0	0	0	0	0	0	0	0	0
191887	0	1.33333	0	0	0	0	0	0	0	0	0	0	0	0	0	0	0	0	0.666667	0	0	0	0	0	0	0	0	0	0	0	0	0	0	2	0.666667	0	0	0	0	0	0	0	0	0	0	0	0	0	0
191945	0.666667	1.33333	0.666667	1.33333	0	0	0.666667	0	0	0	0	0	0.666667	0	0	0	0	0	0	1	3.66667	1.33333	1.66667	4.33333	0.666667	0	0	0.666667	0	0	0	1	1.33333	1.33333	0	0.666667	0.666667	2	1.66667	0.666667	0.666667	0	1	0.666667	0	0.666667	0	1.33333	1
191994	0	0	0	0	0	0	0	0	0	0	0	0	2.66667	0.666667	0	8.66667	1.33333	12.3333	0	0	0.666667	0	0	0	0	0	0	0	0	1.33333	0	1.66667	0	0	0	0	0.666667	0	1	3	0.666667	2.33333	1.66667	0	2	0	1	0	0.666667
192055	1	0	0	0	0	0.6	0.6	4.4	0	0	0.4	1.4	0	0	0	0	0	0	4	0	0	0	0	0	0	0	0	0	0	0	0	0	0	0	0	0	0	0	0	0	0	0	0	0	0	0	0	0	0
192070	0	0	0	0	0	0	0	0	0.6	0	0	0	0	0	0	0.4	0	0	0	0.4	0	0	0	0	0	0	0	0	0	0	0	0	0	0	0	0	0	0	0	0	0	0	0	0	0	0	0	0	0
192079	22.5	0	0	2	0	1.5	0	0	0	1.5	0	4	0	0	3.5	0	0	0	0	0	0	0	2	0	1	1.5	1	0	0	0	0	0	0	0	0	0	0	0	0	0	0	0	0	0	0	0	0	0	0
192155	0	0	0	0	0	0	0	0	8	0	0	0	18	3	2	0	0	0	0	4	8	0	2	4	3	4	3	3	2	3	2	7	15	15	12	11	2	11	11	5	0	12	5	14	4	7	10	4	3
192182	0	0	0	0	0	0	0	0	0	0	0	0	0	0	0	0	0	0	0	0	0	0	2	0	16	0	2	0	0	0	2	2	3	6	5	2	0	0	0	0	0	2	2	0	4	0	0	0	2
192210	0	0	1.33333	0	0	0	0	0	2	0	0	0	0	0	0	0	0	0	0	0	0	0	0	0	0	0	0	0	0	0	0	0	0	1.33333	0.666667	0	0	0	0	0	0	0	0	0	0	0	0	0	0
192221	0	0	0	0	0	0	0	6	3	0	0	0	0	0	0	0	0	0	2	4	0	0	0	0	0	0	0	0	0	0	0	0	0	0	0	0	0	0	0	0	0	0	0	0	0	0	0	0	0
192222	0.6	1.6	1.4	0.6	0.4	0.6	5.6	0.4	0	0.4	0	0	0.4	0.6	1	0.4	0.4	2.6	0	1.6	0.6	0.6	0.6	0.6	1.2	4	2.4	0	0	0	11.4	0	0	2.2	0.8	0	0	0	1	4	0.6	0	0.4	1	1.8	0	0.4	0.8	0
192231	0	0	0	0	0	0	11.25	3.5	0.75	0.75	0	3	0	0	0	0	0	0	4.5	2.75	0	0	0	0	0	0	0	0	0	0	0	0	0	0	0	0	0	0	0	0	0	0	0	0	0	0	0	0	0
192282	0	2	0	0	0	0	0	0	0	0	0	0	2	0	2	0	0	0	0	0	0	0	0	0	0	0	0	0	0	0	0	0	0	4	0	0	0	0	0	0	2	0	0	0	0	0	0	0	5
192291	9	10	4	0	2	0	9	3	84	3	7	5	207	15	7	3	5	7	12	78	93	6	13	60	34	58	41	17	19	58	15	21	213	57	59	72	46	137	183	48	33	110	37	53	27	119	24	53	54
192370	0	0	0	0	0	0	0.5	0	0	0	0	0	0	0	0.5	0	0	0	0	0	0	0	0	0	0	0	0	0	0	2.83333	0	0	0	0	0	0	0.666667	2.33333	0	0	0	0.5	0	0	0	0.833333	0	0	0
192424	0	0	0	0	0	0	0	0	0	0	0	0	2	0	0	0	0	0	0	0	0	0	0	0	0	0	0	0	0	0	0	0	0	0	0	0	0	0	0	0	7	0	0	3	0	14	0	3	0
192444	0	0	0	0	0	0	0	0	0	0	0	0	0	0	0	0	0	0	0	0	0	0	0	0	0	0	0	0	0	0	0	0	0	0	0	0	0	10	0	0	0	0	0	2	0	0	0	0	0
192504	0	0	0.666667	1	0	0	0	0	2	0	0	0	0.666667	0	0	0	0	1.33333	0	0	0	0	0	0	0.666667	0	0	1	1.33333	0	0	1	0	0	0	0	0	0	0	0.666667	0	0	0	0	0	0	0	0	0
192536	0	0	0	0	0	0	0	0	3	0	0	0	3	3	2	0	0	2	0	2	2	0	0	2	2	0	0	0	0	2	0	0	3	0	0	0	7	18	4	0	0	2	0	3	0	0	0	0	0
192557	1.25	2.25	0	1.25	0.75	6.25	1.75	1.75	7	3.5	3.5	5	5.75	10.5	1	4.5	6.25	4.25	25.5	13.25	3	11	0.75	7	1.75	1	4.5	3.75	3.25	0.5	1.75	5.75	6.75	16.75	15	4.25	0.5	0.75	7.25	1.5	1.5	4	2.25	0.5	3.75	5.5	2.25	3	5
192625	0	0	0	0	0	0	0	0	0	0	0	0	0	0	0	0	0	0	0	0	0	0	0	0	0	0	0	0	0	3	0	0	0	0	0	0	9	27	0	0	0	0	0	0	0	0	0	0	0
192684	0	0	0	0	0	0	0.8	1	0	0	0	0.4	0	0	0	0	0	0	1	1.6	0	0.4	0	0	0	0	0	0	0	0	0	0	0	0	0	0	0	0	0	0	0	0	0	0	0	0	0	0	0
192712	0.666667	0	1	0	0	0	0	0	0	0	0	0.666667	0	0.666667	0.666667	0	0	0	0	0	0	0	0	0	0	0	0	0	0	0	0	0	0	0	0	0.666667	0	0	0	0	0	0	0	0.666667	0	0	0	0	0
192767	0	0	0	0	0	0	3	0	0	0	2	0	0	0	0	0	0	0	0	0	0	0	0	0	0	0	0	0	0	0	0	0	0	0	0	0	0	0	0	0	0	0	0	0	3	0	6	0	0
192832	0	0	0	0	0	0	0	0	0	0	0	0	0	0	1.25	0	0	0	0	0	0.5	0.75	0.75	0	0	0	0	0	0	0	0.5	0	0.5	0	0	0.75	0	0	0	0	0	0	0	1	0	0	0	0	0
192834	2	0	0	0	0	0	0	0	0	0	0	0	0	0	0	0	0	0	0	2	3	0	0	0	0	0	0	0	0	8	0	0	2	0	0	0	0	3	4	0	0	0	0	2	0	0	0	0	0
192935	0	0	0	0	0	0	0	0	0	0	0	0	0	0	0	0	0	0	0	0	0	0	0	0	0	0	0	0	0	0	0	0	0	0	0	0	0	0	0	0	2	0	0	0	0	9	0	5	0
192983	0	0	0	0	0	0	0	0	0	0	0	0	0	0	0	0	0	0	3	0	2	0	0	0	0	0	0	0	0	0	0	0	0	0	0	0	0	0	0	0	0	0	0	0	0	4	0	0	0
193041	0	0	0	0	0	0	0	0	0	0	0	0	0	0	0	0	0	0	0	0	0	0	0	4	0	0	0	2	0	7	0	0	2	0	0	0	0	5	4	0	0	2	0	2	0	2	0	5	0
193075	0	0	0	0	0	0	0	0	0	0	0	1.66667	0	0	0	0	0	0	0	1.66667	2	0	0	1	1.33333	1.33333	0.666667	5.66667	1.33333	14.6667	1.33333	0.666667	1.33333	1.33333	0.666667	0.666667	3	8.66667	4	0	4	0	1	2.33333	0	15.6667	0	1.66667	0
193089	0	0	0	0	0	0	0	7	6	3	4	0	0	0	0	0	0	0	24	2	0	0	0	0	0	0	0	0	0	0	0	0	0	0	0	0	0	0	0	0	0	0	0	0	0	0	0	0	0
193139	0	0	0	0	0	0	0	0	0	0	0	0	0	0	0	0	0	0	2.66667	0.666667	0	0	0	0	0	0	0	0	0	0	0	0	0	0.666667	0	0	0	0	0	0	0	0	0	0	0	0	0	0	0
193148	0	0	0	0	0	0	0	0	1	0	0	0	0	0	0	0	0	0	0	0	0.666667	0	0	0.666667	0	0	0	0	0	0	0	0	0	0	0	0	0	1.66667	2.66667	0	1	0	0	0	0	4.66667	0	2.33333	0
193174	0	0	0	0	0	0	2	0	9	0	0	0	34	5	3	0	0	4	2	5	2	0	0	4	10	3	2	7	10	6	0	0	6	0	3	2	31	90	21	13	6	4	0	15	0	2	0	5	5
193191	0	0	0	0	0	0	1.83333	5.5	1.16667	0	11.6667	6.83333	0	0	0	0	0	0	0	4.16667	0	0	0	0	0	0	0	0.333333	0	0	0	0	0	0	0	0	0	0	0	0	0	0	0	0	0	0	0	0	0
193223	0	0	0	0	0	0	0	0	1.5	0	0	0	1	0	0	0	0	0	0	0	1	2	0	0	0	0	0	0	0	0	0	0	0	0	0	0	0	0	0	0	0	0	0	0	0	0	0	0	0
193233	0	0.4	0	0	0	0	1	0	0	0	0.8	0.8	0.6	0.6	0	0	0.6	0	3.2	0	0	0	0.4	0	0	0	0	0.4	0	0	0	0	0	0.6	0	0	0	0	0	0	0	0	0	0	0	0	0	0	0
193279	5	8	6	0	0	0	0	0	8	0	0	3	6	3	2	0	0	3	2	0	4	6	4	0	2	0	0	0	0	2	0	0	3	0	3	4	3	2	4	2	2	3	0	3	0	0	3	0	2
193288	0	0	0	0	0	0	0	0	0	0	0	0	0	0	0	0	0	0	0	0	0	0	0	0	0	0	1	0	0	0	0	0.666667	0	1.33333	2	0	0	0	0	0	0	0	0	0	0	0	7.66667	0	0
193446	0	0	0	0	0	0	0	0	0	0	0	0	0	0	0	0	0	1	0	0	0	0	0	0	0	0	0	0	0	0	0	0	0	0	0	0	0	0	0	0	0	0	0	0	0	1.66667	0	1.33333	0
193467	0	0	0	0	0	0	0	0	2	0	0	0	0	0	0	0	0	0	0	0	0	0	0	0	0	0	0	0	0	3	0	0	0	0	0	0	0	4	0	0	0	0	0	0	0	0	0	0	2
193480	2	0	0	0	0	0	0	0	2	0	0	2	0	0	0	0	0	0	0	0	0	0	0	0	2	0	0	0	0	0	0	0	0	0	0	0	0	2	0	0	0	0	0	0	0	0	0	0	0
193484	0	0	0	0	0	0	0	0	0	2	0	0	2	0	0	0	2	0	3	2	0	0	0	2	0	2	0	0	0	7	0	0	6	0	0	0	4	4	11	0	0	3	0	7	0	6	0	3	0
193509	12	10	10	27	7	16	10	0	43	26	21	16	9	3	9	7	4	15	6	9	5	13	5	4	39	12	18	5	15	2	4	18	16	26	35	20	0	6	5	7	4	18	20	4	16	0	56	5	15
193591	0.8	2	0.6	3.2	0.4	2.4	9.6	11.4	3.4	18.2	4.4	7.8	5.6	0	4	2	1	1.6	2.4	5.6	0.4	0	0	0	1	2.4	3.8	1.2	0.4	5.2	2.4	0.4	1.8	0.6	0.4	0.6	0	0.6	2.4	0.4	1.4	0.4	0.6	0.4	0	1	0.4	0	2.8
193621	0	0	0	0	0	0	0	0	0.333333	3.5	3.33333	1	0	0	0	0	0	0	3.5	0.333333	0	0	0	0	0	0	0	0	0	0	0	0	0	0	0	0	0	1	0	0	0	0	0	0	0	2.33333	0	0	0
193654	2	0	2	0	3	3	0	0	4	4	0	0	2	5	0	0	0	3	0	0	2	0	0	0	0	0	0	0	0	0	0	0	0	0	2	0	0	0	0	2	0	0	0	0	0	0	0	0	0
193679	0	0	0	0	0	0	0	0	0	0	0	0	0.333333	0	0	0	0	0.333333	0	0	0	0	0	0	0	0	0	0	0	4.83333	0	0	0	0	0	0	0.5	3.33333	0	0	0	0	0	0	0	0.666667	0	0	0
193731	0	0	0	0	0	0	0	0	0	0	0	0	0	0	0	0	0	0	0	0	0	0	0	0	0	0	0	0	0	0	0	0	2	0	0	0	0	2	0	0	0	0	0	2	0	0	0	0	0
193744	0	0	0	0	0	0	0	0	0	0	0	0	0	0	2	0	0	0	0	0	0	0	0	0	0	0	0	0	0	2	0	0	0	0	0	0	0	0	0	0	0	0	0	0	0	0	0	0	0
193755	0	0	0	0	0	0	0	6	0	0	0	0	0	0	0	0	0	0	13	14.5	0	0	0	0	0	0	0	0	0	0	0	0	0	0	0	0	0	0	0	0	0	0	0	0	0	0	0	0	0
193829	0	0	0	0	0	0	0	0	0	1.5	0	0	2.5	0	0	5.5	2.5	2	0	0	0	0	3.5	0	1	0	0	0	0	0	14.5	0	0	0	0	0	3	2	0	1	1	0	0	0	0	0	1	0	0
193915	0.666667	0	0	0	0	6.66667	0	0.666667	1.66667	0	0	0	0.666667	0	1.33333	0.666667	1.33333	0	0	1.33333	0	0	0	0	0	0	0.666667	0	0	0	1.33333	0	0	7.66667	3.66667	1.33333	0	0	0	0	0	0	0	1	0.666667	0	0	0	0
194014	0	0.333333	0.666667	0	0	0	0	0	0	0	0	1	0	0.333333	0	0	0	0.333333	0	0	0	0	0	0	0.333333	0	0	0	0	0	0	0	0	0	0	0	0	0	0	0	0	0	0	0	0	0	0.333333	0	0
194033	0	0	0	0	0	0	0	0	0	0	0	0	0	0	2	0	0	0	0	0	0	0	0	0	2	0	0	0	0	0	0	0	0	0	0	0	0	0	2	0	0	0	0	0	0	0	0	0	0
194051	0	0.666667	0	0	0	0	0	0	0	0	0	0	0	0	0	0	0	0	1	0	0	0	0	0	1.66667	0	0.666667	0	0	0	0.666667	0	0	1.66667	1.66667	0	0	0	0	0	0	0	0	0	0	0	1	0	0
194053	0	0	7	2	0	3	14	9	4	22	0	2	0	0	0	0	0	0	3	0	0	0	0	0	0	0	0	0	0	0	0	0	0	0	0	0	0	0	0	0	0	0	0	0	0	0	0	0	0
194065	0	0	0	0	0	0	0	0	0	0	0	0	0	0	0	0	0	0	0	0	0	0	0	0	0	0	0	0	0.333333	0	0	0.5	0	0	0	0	0	0	0	0	0	0.5	0	0	0	0	0	0	0
194079	0	0	0	0	0	0	0	0	0	0	0	0	2	0	0	0	0	0	0	0	0	0	0	0	0	0	0	0	0	0	0	0	0	0	0	0	0	0	0	0	0	0	3	2	0	19	0	7	2
194089	0	0	0	0	0	0	0	0	0	0	0	0	1.25	0	0	0	0	0	0	0	0.5	0	0	0.5	0	0	0	0.75	1.25	0.5	0	0	0.75	0.5	0	0	0	0.75	1.75	0.75	0.5	0.75	0	0.5	0	0.5	0	0	0
194097	0.75	4.5	0.5	2	1	10	0	0	12.25	1.5	1.75	0	4	0	0.5	4.5	1.75	1	2.5	1	1.5	1.5	9.5	1.25	2.5	5.5	5.75	12.25	17.25	7	2.5	2.25	3	3.25	6.5	8.25	3	5.75	26.5	2	2.25	8	1.5	5	1	2.25	2.25	3	2
194104	0	0	0	0	0	0	0.333333	0.5	0.5	0	0	0	0	0	0	0	0	0	0.5	0	0	0	0	0	0	0	0	0	0	0	0	0	0	0	0	0	0	0	0	0	0	0	0	0	0	0	0	0	0
194107	0	0	0	0	0	0	0	0	0	0	0	0	0	0	0	0	0	0	3	2	0	0	0	0	0	0	0	0	0	0	0	0	0	0	0	0	0	0	0	0	0	0	0	2	0	0	0	0	0
194123	0	0	0	0	0	0	0	0	0	2.83333	0	0.833333	0	0	0	0	0	0	6.5	0	0	0	0	0	0	0	0	0	0	0	0	0	0	0	0	0	0	0	0	0	0	0	0	0	0	0	0	0	0
194129	0	0	0	0	0	0	0	0	0	0	0	0	0	0	0	0	0	0	0	0	0	0	0	0	0	0	0	0	0	2	0	0	0	0	0	0	0	4	2	0	0	0	0	0	0	0	0	0	0
194151	0.666667	0	1.33333	1	0	0	0.666667	0	0.666667	0	1	0	0.666667	0	0.666667	0	0	0	0.666667	1.33333	3.33333	1.33333	3	2.66667	0	0.666667	1	0	0.666667	0	0	0	1.33333	0	0	0.666667	2	3.66667	3.33333	0.666667	1	0.666667	1	1	1	0	0	2	0
194177	0	0	7	0	0	7	0	0	3	0	0	0	0	0	0	0	0	0	0	0	0	0	0	0	0	0	0	0	2	0	0	0	0	2	2	0	0	0	0	0	0	0	0	7	0	2	0	0	0
194340	6.66667	16.6667	58.3333	101.333	19.3333	27	22.3333	30.6667	286.333	73	15.3333	116.333	107.333	34.3333	47.3333	30.6667	44	231.333	208.667	8.33333	5.66667	180	17.6667	28.6667	120.333	26.3333	32.3333	59.6667	156	5	5.66667	51	14.6667	37.3333	48.3333	18.6667	15.3333	32.3333	32	636.333	23.3333	44.6667	11	32.3333	11	14.3333	10	23	52
194353	0	0	0	0	0	0	2	0	3	0	3	0	0	0	0	0	0	0	0	2	0	0	0	0	0	0	0	0	0	0	0	0	0	0	0	0	0	0	0	0	0	0	0	0	0	0	0	0	0
194360	5.5	1.75	0	0.75	0	1	0.75	0.5	1.5	11	3.25	0.5	0	0	1.75	0	0.5	0	1.25	9.5	0.5	0	0	0.75	0	0.5	0.75	1	0	0.75	0.5	0	0.5	0	0	0	0	0.5	0.5	0	1.25	0	0.5	0.5	0	1.75	0	0	10.25
194415	2	0	0	0	0	0	0	0	0	0	0	0	5	0	0	0	0	0	0	0	0	0	0	0	2	0	0	0	0	6	0	0	0	0	0	0	22	68	6	0	7	0	0	2	0	4	0	2	0
194429	2	0	0.4	0	0	0.8	0	0	0	0	0	0	0	0	0	0	0	0.4	0	0	0	0	0.4	0	0	0	0	0	0	0	0	0	0	0	0	0.4	0	0	0	0.6	0	0	0	0.6	0.6	0	0	0	0
194472	0	0	0	0	0	0	0	0	0	0	0	0	0	0	0	0	0	0	0	0	0	0	0	0	0	0	0	0	0	0	0	0	0	0	0	0	0	0	0	0	0	0	0	2	0	4	0	0	0
194559	0	0	0	0	0	0	0	0	0	0	0	0	0.666667	0	0.666667	0	0	0	0	0	0	0	0	0	0	0	0	0	0	0	0	0	0	0.666667	0	0	0	1	0	0	0	0	0	1.33333	0	0	0	0	1
194648	0	0	0	0	0	0	2	0	0	0	0	0	0	0	0	0	0	0	0	0	0	0	0	0	0	0	0	0	0	0	0	0	0	0	0	0	0	0	0	0	4	0	0	0	0	14	0	4	0
194656	0	0	0	0.75	0.5	1.25	0	0.5	1.25	0	0.5	3.75	0.75	1.25	0	0.75	0.5	0.75	0.75	0.5	0	0.5	0	0	0	0	0	0	0.5	0	0	0	0.5	2	0.5	0	0	0	0	0	0	0	0.75	0	0	0	2	0	0.5
194665	0.5	0.5	0	0.75	0.75	5.5	0	0	3.25	0	0.75	3.75	2.25	6.5	1	4.25	3.25	2.75	5	2.75	1	2.5	0.75	0.5	0.5	0.75	2	2	3.5	0	0.5	3.25	1.5	7.5	6	1.25	0.5	0.5	2.5	1.5	0	2.5	1.25	1.5	1.5	0.5	2	0.5	3
194684	0	0	0	0	0	0	0	0	0	0	0	0.666667	0	0	0	0	0	0	0	0	0	0	0	1	0	0	0	1.66667	1.33333	0	0	0	0	0	0	0	0	0	0	0	0	0	0	0	0	0	0	0	0
194761	0	0	0	0	0	0	0	0	0	0	0	0	0	0	2	0	0	0	0	0	0	0	0	0	0	0	0	0	0	0	0	0	0	0	0	0	0	2	0	0	0	0	0	0	0	4	0	0	0
194822	0	2.25	1.5	0.5	0.75	0.75	0	0	0.75	0	0.5	0	0	0	0	0	0.5	0.5	0	1.25	0	0.5	0	0	1.25	0	0.75	0	0	0	0	0	0	1	0.75	0.5	0	0	0	0	0	0	0	0	0	0	0	0.5	0
194888	3	3	4	0	0	0	2	3	5	5	0	2	2	0	2	0	0	2	0	5	4	8	3	5	3	0	0	0	4	5	0	0	4	0	0	3	0	0	3	0	3	0	0	3	0	10	2	2	0
194889	0	0	0	0	0	0	0	0	2	0	0	0	3	0	0	0	0	0	0	0	0	0	0	3	0	0	0	0	0	0	0	0	4	0	2	0	3	5	10	0	0	4	0	4	0	3	0	4	0
194896	0	0	0	0	0	0	0	0	0	0	8	2	0	0	0	0	0	0	0	0	0	0	0	0	0	0	0	0	0	0	0	0	0	0	0	0	0	0	5	0	0	0	0	0	0	0	0	0	0
195006	0	0	0	0	0	0	0	0	0	0	0	0	0	0.666667	0	0	0	0	1	0	0	0	0	0	0	0	0.666667	0	0	0	0	0	0	0.666667	0.666667	0	0	0	0	0	0	0	0	0	0	0	0	0	0
195028	0	0	0	0	0	0	0	0	0	0	0	0	8	0	2	0	0	5	0	0	0	0	0	4	0	2	0	0	0	0	0	2	0	0	0	0	0	2	2	5	64	0	0	13	3	313	0	80	15
195034	0	0	0	0	0	0	0	0	0	0	0	0	0	0	0	0	0	0	0	0	0	0	0	0	0	0	0	0	0	3	0	0	4	0	0	0	2	2	2	0	0	0	0	0	0	2	0	2	0
1950496	0	0	0	0	0	0	6.8	1.8	0	0	0	1.2	3	0.4	1	0.8	0	0.8	1	0	0	0.8	0	0	0	0	0.6	0	0	0	0.4	0	0	0	0.6	0.4	0	0	0	0	0	0	0	0	0	0	0	0	0
195066	0	0	0	0	0	0	0	0	0	0	0	0	5	0	0	0	0	0	0	2	4	0	0	6	0	2	0	2	2	9	0	0	5	0	0	0	7	12	9	0	4	0	0	2	0	4	0	2	2
195086	0	0	0	0	0	0	0	0	2	0	0	0	0	0	0	0	0	0	0	0	0	0	0	0	0	0	0	0	0	0	0	0	0	3	0	0	0	0	0	0	0	0	0	0	0	0	0	0	0
195105	0	0	2	0	0	28	0	0	9	0	0	0	0	0	0	0	2	0	0	0	2	0	0	0	2	0	0	0	0	0	3	0	0	22	9	2	0	0	0	0	0	0	0	2	2	0	0	0	0
195175	6	2	0	0	3	0	0	0	5	0	0	0	35	30	14	4	2	28	2	3	8	0	2	9	10	6	6	8	9	23	0	0	20	4	13	12	108	352	58	15	42	23	0	42	0	5	0	11	5
195200	0	3	0	0	0	0	0	0	0	4	0	0	11	0	0	0	0	0	0	3	5	0	0	2	2	0	0	5	4	19	0	0	9	0	0	2	4	16	12	0	2	5	0	8	0	9	0	5	5
195207	0	0	0	0	0	0	2	0	0	0	0	0	0	0	0	0	0	0	0	2	0	0	0	0	0	0	0	0	0	0	0	0	0	2	2	0	0	0	0	0	0	0	0	0	0	0	0	0	0
195252	0	0	0	0	0	0	0	0	0	0	0	0	1.33333	0	0	0	0	0	0	0	0	0	0	1	0	0.666667	0	0.666667	0.666667	1.66667	0	0	1.66667	0	0	0	0	0.666667	0	0	1	0	0	1	0	2.33333	0	1.33333	0
195275	0	0	0	0	0	0	0	0	0	0	0	0	0	0	0	0	0	0	0	0	2	0	0	0	0	0	0	0	2	5	0	0	0	0	0	0	0	2	2	0	0	0	0	3	0	0	0	0	0
195343	0.666667	3.33333	0	5.33333	1	0	0	0	0	0	3.33333	1.66667	3.66667	0.666667	0	0.666667	0	3.33333	0	0	2.66667	13.3333	2	1	38.3333	0	3.33333	0	1.66667	0	3.66667	5	2	6	20	7	0.666667	0	0	1	0	4	5	1	6.66667	0	22	3.66667	3.66667
195374	0	0	0	0	0	0	0	0	0	0	0	0	0	0	0	0	0	0	0	0	0	0	0	0	0	0	0	0	0	0	0	0	0	0	0	0	0.5	1.25	0.5	0	0	0	0	0	0	0	0	0	0
195418	0.666667	0	0	0	0	0	0	0	0	0	0	0	0	0	0	0	0	0	0	0	0	0	0	0	0.666667	0	0	0	0	0	0	0	0	0.666667	0	0	2.33333	6.33333	0.666667	0	0	0.666667	0	0	0	0	0	0	0
195433	0	0	0	0	0	0	0	0	0	0	0	0	0.666667	0	0	0	0	0.666667	0	0	0	0	0	0	0	0	0	0	0	0	0	0	0	0	0	0	0	0	0	0	0	0	1	0	0	0	0	0	0
195445	0	0.666667	0	0	0	0	0	0	0	0	0	0	0	0	0	0	0	0	0	0	0	0	0	0	0	0	0	0	0	0	0	0	0	1	1	0	0	0	0	0	0	0	0	0	0	0	0	0	0
195455	4	29.6667	32.3333	109.333	14	19.3333	17	14.3333	2.66667	10	60.3333	5	7.66667	7.33333	2.33333	3	5.66667	42	40.6667	6	14	129.333	8	16.3333	172.333	10	36	4.66667	18.3333	1.66667	8.33333	32.6667	30.6667	61.6667	215	57	1.66667	2.66667	5	14.3333	2.33333	29.3333	112.667	15	101	6	89	37.6667	41
195465	0	0	10	2	2	44	2	2	21	0	2	3	3	2	2	3	0	0	0	0	0	0	0	0	0	0	4	0	0	0	2	0	0	18	10	3	0	0	2	0	0	0	0	6	0	2	0	0	4
195495	0	0	0	0	0	0	0	0	0	0	0	0	2	0	0	0	0	0	0	0	0	0	0	0	0	0	0	0	0	3	0	0	0	0	0	0	0	5	2	0	0	0	0	0	0	2	0	0	0
195574	236.25	38.25	16.25	59.75	12.75	39.5	41.25	61	7.75	45.75	24.75	11.5	10.25	17.25	72	25.25	14.25	17	105.5	141	35.75	31.5	151.75	66	14.25	193.5	98.25	426.25	358.25	522.75	17.75	122	21.75	89.75	43.25	15.5	670	155.75	55.75	309.25	418.5	37.75	204.5	243.25	274.5	211.75	84.25	36.5	299.25
195622	0.666667	0.666667	0	6.33333	0	0.666667	0	0	0	0	0	14	1.66667	1.66667	0.666667	0	1.66667	1.33333	0	0	0	0	0	0	0	0	0	0	0	0	0	0	0	0	0	0	0	0	0	0	0	0	0	0	0	0	0.666667	0	0
195691	1.5	1.25	1.5	0	0	1.25	0	0	1.75	0	0	1.75	0.75	0.5	0.5	0	0	1.25	0	0	0	0.5	0	0.75	0	0	0.5	0.5	0.75	0	0	1	0	1	2	1	0	0	0	0	0	1	0	0	0.5	0	0	0	0.5
195757	0	0	0	0	0	0	0.666667	0.666667	0	0	0	0	0	0	0	0	0	0	1.33333	2	0	0	0	0	0	0	0	0	0	0	0	0	0	0	0	0	0	0	0	0	0	0	0	0	0	0	0	0	0
195807	0	2	0	0	0	0	4	0	7	7	2	2	31	0	0	0	3	3	4	3	14	2	5	12	5	2	2	13	20	24	5	4	19	5	4	3	32	74	35	12	13	12	10	16	4	19	10	17	12
195840	0	0	0.666667	0	0	0.666667	0	0	0	0	0	0	0	0.666667	0	0	0	0	0	0	0	0	0	0	0	0	0	0	0	0	0	0	0	0	0	0	0	0	0	0	0	0	0	0	0	0	0	0	0
195982	0	14	0	13	2	0	0	0	5	0	5	7	2	3	2	6	3	2	6	2	0	0	0	0	0	0	0	0	0	0	0	0	0	0	0	0	0	0	0	0	0	0	0	0	0	0	0	0	0
195997	0	0	0	0	0	0	0	0	0	0	0	0	2	0	2	0	0	0	0	0	0	0	0	3	2	0	0	0	2	11	0	0	0	0	0	2	2	7	7	0	0	0	0	2	2	0	0	0	0
196020	0	0	0	0	0	0	0	0	0.666667	0.666667	0	0	0	0	0.666667	0	0	0	0	0	0	0	0	0.666667	0	0	0	0	1.33333	0	0	0	0	1	1.33333	0	0	0	0	0	0	0	0	0	0	0	0	0	0
196047	0	0	0	0	2	0	0	0	0	0	0	0	0	0	0	0	0	0	0	0	0	0	0	0	0	0	0	0	0	26	0	0	0	0	0	0	0	0	0	0	5	0	0	0	0	17	0	0	2
196100	0	0	0	0	0	0	0	0	0	0	0	0	2	0	0	0	0	0	0	0	0	0	0	0	2	0	0	2	3	0	0	0	4	0	0	0	0	3	2	0	0	0	0	2	0	2	0	0	0
196106	0	0	0	0	0	0	1.33333	0	0.666667	0	1.66667	0.666667	0	0	0	0	0	0	1	1.66667	0	0	0	0	0	0	0	0	0	1	0	0	0	0	0	0	0	0.666667	0	0	0	0	0	0	0	0	0	0	0
196194	0	0	0	0	0	0	0	0	0	0	0	0.5	0.5	0	0	0	0	0	0	0	0	0	0	0	0.5	0	0	0	0	0	0	0	0	0	0	0	0	0	0	0	0	0	0	0	0	0	0	0	0
196200	0	0	0	0	0	0	0	0	0	0	0	0	0	0	0	0	0	0	0	0	0	0	0	0	0	0	0	0	0	0	0	0	0	0	0	0	0	0	2	0	0	0	0	43	0	0	0	0	25
196212	0	0	0	0	0	0	0	0	2	0	0	0	10	0	0	0	0	2	0	0	0	0	0	0	0	0	0	0	0	0	0	0	0	0	0	0	0	0	2	0	11	0	0	5	0	40	2	36	2
196219	0	0	0	0	0	0	0	0	0	0	0	0	0.4	0	0	0	0	0	0.8	0	0	0	0	0	0	0	0	0	0	0	0	0	0	0	0.4	0	0	0	0	0	0	0	0	0	0	0	0	0	0
196315	0.5	0	0	0	0.5	0	0	0	1.75	0	0	0	1.25	0	1.75	0	0	0.5	0	1.75	17.75	1	2.75	9.5	3.5	2	3.5	1.5	1.25	3.75	0	2.25	9	0.5	1	2.75	53.25	115	22	2.25	6	3.5	1.75	3.25	0.75	4.5	0	6.5	0.5
196346	0	0	0	0	0	0	0	0	0	0	0	0	0	0	0	0	0	0	0	0.5	1.5	0	0	0	0	0	0	0	0	0	0	0	0.5	0.5	0	0	0	0	0	0	0	0	0	0	0	0	0	0	0
196391	0.5	0.5	0	0	0	0	0	0	0	0	0	0	0	0	0.5	0	0	0	0.75	0.5	3.25	5.5	0.75	1.75	0.5	0.5	0	0	0	0	0	0.75	1.5	1	0	2	0	0.75	1.25	0.5	0	0.5	1	0.75	0	0.5	0.75	1	0
196428	0	0	0	0	0	2.5	86.5	0	2.5	0	1	9	0	0	0	0	0	0	3.5	0	0	0	0	0	0	0	0	0	0	0	0	0	0	0	0	0	0	0	0	0	0	0	0	0	0	0	0	0	0
196518	0	0	0	0	0	0	0	0	0.666667	0	0	0	0	0	0	0	0.666667	0	0	0	0	0	0	0.666667	1	0	0	0.666667	0.666667	3	0	0	0	0	0	0	0.666667	1	1	0	0	2.33333	0	0.666667	0	0	0	0	0
196656	0	0	0	0	0	0	0	0	0	2	0	0	3	0	2	0	2	0	0	0	3	0	0	3	0	0	0	0	2	10	0	0	5	0	0	2	8	29	6	0	4	2	0	7	0	7	0	4	0
196713	0	0	0	0	0	0	5	3	0	4.33333	1	1.33333	0	0	0	0	0	0	5	2	0	0	0	0	0	0	0	0	1	0	0	0	0	0	0	0	0	0	0	0	0	0	0	0.666667	0	0	0	0	1.33333
196731	0	0	0	0	0	0	0	0	0	0	0	0	2	0	0	0	0	0	0	0	0	0	0	0.75	0	0	0	0.5	0.75	1.5	0	0	0.75	0	0	0	0	0.75	2	0	0	0	0.5	0.75	0.5	0.75	0	0	0
196769	0	0	0	0	0	0	0	0.4	5.6	0	2	12.2	0	0	0	0	0	0	4.8	0	0	0	0	0	0	0	0	0	0	0	0	0	0	0	0	0	0	0	0	0	0	0	0	0	0	0	0	0	0
196878	2	3	0	0	0	0	0	2	13	9	0	0	23	11	4	0	2	5	0	3	12	2	0	10	10	0	0	8	13	41	0	0	18	9	3	7	138	454	51	12	8	25	3	17	3	6	4	18	4
196909	0.5	0	0	0	0	0	0	0	0	0	0	0	0	0	0	0	0	0	0	0	0	0	0	0	0	0	0	0	0	0.75	0	0	0	0	0	0	0	0	0	0	0	0	0	0	0	1	0	0	0
196942	0	2	0	0	0	0	0	0	0	0	0	0	0	0	0	0	0	0	0	0	0	0	0	0	0	0	0	0	0	3	0	0	0	0	0	0	0	0	2	0	0	0	0	0	0	2	0	0	0
196947	266.4	54.4	21.6	18.2	32.2	54.8	5.8	1.8	9	9.6	1.4	2.2	7.2	5.6	18.8	2.2	5.2	7	2	6.2	2.2	4.2	3.6	2.2	0.6	3.6	0.8	0	0	0	2.2	0.8	1.2	4.6	3.4	2.8	0.4	0	0.4	17	1.4	0.8	3	5.8	5.6	2.2	1.8	0.6	1
196982	0	0	0	0	0	0	0	0	0	0	0	0	0	0	0	0	0	0	0	0	0	0	0	0	0	0	0	0	0	0.5	0	0	0	0	0	0	0.833333	1.66667	0	0	0	0	0	0	0	0	0	0	0
196986	0	0	0	0	0	0	0	0	0	0	0	0	0	0	0	0	0	0	0	0	0	0	0	0	0	0	0	0	0	0	0	0	0	0	0	0	0	0	3	0	2	0	0	2	0	0	0	0	0
197013	0.666667	0	0	0	0	0	0	0	0	0	0	1.66667	0.666667	0.666667	0	0	0	0	0	0	0	0	0	0	0	0	0	1	1	0	0	0	0	0	0	0	0	0	0	0	0	0	0	0	0	0	0	0	0
197072	0	0	0	0	0	0	0	0	0	0.4	0.8	1	0.4	0	0	0	0	0.4	1.4	0	0	0	0	0	0	0	0	0	0	0	0	0	0	0	0	0	0	0	0	0	0	0	0	0	0	0	0	0	0
197099	0	0	0	0	0	0.75	0	0	0	0	1	1.5	0	0.5	0.5	0.75	0.5	0.75	0	0	0.5	1	0.75	0	0	0	2	0	1.25	0	0.75	0.75	0.5	1.5	1.75	0	0	0	0.5	0	0	0.75	0	0	1	0	1	0	0
197111	0	0	0	0	0	0	3	0	0.75	0	2.25	0	0	0	0	0	0	0	0.5	0.5	0	0	0	0	0	0	0	0	0	0	0	0	0	0	0	0	0	0	0	0	0	0	0	0	0	0	0	0	0
197120	0	0	0	0	0	0	0	0	0	0	0	0	0	0	0	0	0	3	0	0	2	0	0	0	2	0	0	0	0	0	0	0	0	0	0	0	8	33	4	0	3	2	0	4	0	0	0	0	0
197208	0	0	0	0	0	0	0	0	0	0	0	0	0	0	0	0	0	0	0	0	2	0	0	0	0	0	0	0	0	2	0	0	2	0	0	2	2	0	2	0	0	0	0	0	0	2	0	0	0
197221	0	0	0	0	0	0	0	0	0	0	0	0	0	0	0	0	0	0	0	0	2	0	0	0	0	0	0	0	0	2	0	0	0	0	0	0	12	27	2	0	0	0	0	0	0	0	0	2	0
197222	0	0	0	0	0	0	0	0	2	0	0	0	0	0	0	0	0	0	2	0	3	0	0	0	0	0	2	0	2	8	0	0	3	0	2	2	6	11	4	0	0	5	0	2	0	2	0	3	0
197282	0	0	0	0	0	0	5	0	3	4	0	0	9	0	2	0	4	0	3	5	5	0	0	3	2	2	3	9	7	37	0	0	13	0	2	0	10	40	18	3	6	10	0	15	0	14	0	8	11
197291	0	0	0	0	0.666667	0	0	0	0	0	0	0	0	0	0	0	0	0	0	0	0	1.33333	0	0.666667	3.66667	0	0	0	0	0	0	2.66667	0	0	0	0	0	0	0	0	0	0	0	0	0	0	2.66667	0	0
197346	0	3	0	0	0	0	0	0	0	0	0	0	6	0	0	0	0	0	0	3	11	0	2	3	0	0	0	7	7	7	2	0	9	0	0	3	4	8	24	3	4	3	0	6	0	6	0	5	2
197402	0	0	0	0	0	0	0	0	0	0	0	0	0	0	0	0	0	0	0	0	0	0	0	0	0	0	0	0	0	0	0	0	0	0	0	0	0	0	0	0	2	0	0	0	0	16	0	2	4
197453	0	0	0	0	0	0	0	0	0	0	0	0	0.666667	0	0	0	0	0	0	0	0	0	0	0	0	0	0	0	0	0	0	0	0	0	0.666667	0.666667	0	0	0	0	0	0	0	0	0	0	0	0	0
197460	0	0	0	0	0	0	0	0	0	0	0	0	0	0	0	0	0	0	0	0	0	0	0	0	0	0	0	0	0	0	0	0	0	0	0	0	2	0	2	0	0	0	0	2	0	0	0	0	0
197524	0	0	0	0	0	0	0	0	0	0	0	0	0	0	0	0	0	0	0	0	0	0	0	0	0	0	0	0	0	0	0	0	0	0	0	0	0	0	0	0	5	0	2	2	0	11	0	4	0
197540	0	0	0	0	0	0	0	0	0.5	0	0	0	0	0.5	0	0	0	0	0	0.5	0	0	0	0.5	0	0	0	0	0	0	0	0	0	0	0	0	0	0	0.5	0	0	0	0	0	0	0	0	0	0
197624	0	0	0	0	0	0	0	0	0	0	0.666667	0	0	0	0	0	0	0.333333	0	0	0	0	0	0	0	0	0	0	0	0	0	0	0	0	0	0	0	0	0	0	0	0	0	0	0	0	0.5	0	0
197661	0	0	0	0	0	0	2	0	3	0	0	0	5	0	0	0	0	0	0	2	0	0	0	0	0	0	0	0	0	0	0	0	0	0	0	0	2	5	3	0	0	0	0	2	0	0	0	2	0
197696	0	0	0	0	0	0	0	0	0.333333	0	0	0	0	0	0	0	0	0	0	0	0	0	0.333333	0	0	0	0	0	0.333333	0	0	0	1	0	0	0	0	0	0.5	0	0.333333	0	0	0	0	0.833333	0	0	0
197760	0	0	6	0	0	0	0	0	4	0	0	0	0	2	0	0	0	0	0	0	0	0	0	0	0	0	0	0	0	0	0	0	0	0	0	0	0	0	0	0	0	0	0	0	0	0	0	0	0
197765	0	6	0	0	0	0	0	0	3	0	0	2	3	0	0	0	0	0	0	0	0	0	0	4	0	0	0	0	0	0	0	0	0	0	2	0	0	0	0	0	2	0	0	2	0	0	4	8	3
197792	0	0	0	0	0	0	0	0	0	0	0	0	0	0	0	2	0	0	0	0	2	0	0	3	0	0	0	0	2	6	0	0	3	0	0	0	0	2	0	0	0	0	0	0	0	3	0	0	0
197832	1.5	0	0	0	0	0	0	0	0	5	0	1	0	0	1	0	0	0	1	0	0	0	0	0	1.5	0	0	0	0	0	0	0	0	0	0	0	1	2.5	0	0	1.5	0	0	0	0	0	0	0	0
197890	0	0	0	0	0	0	0	0	0	0	0	0.75	0	0	0.5	0	0.5	0	0	0	0	0	0	0	0	0	0.75	0	0.5	0	0	0	0	0.5	0	0	0	0	0	0	0	0	0.5	0	0	0	0.75	0	0
197924	0	0	0	0	0	0	0	0	0.4	0	0	0.4	0	0	0	0	0	0.4	1	0	0	0	0	0	0	0	0	0	0	0	0	0	0	0	0	0	0	0	0	0	0	0	0	0	0	0	0	0	0
198067	0	0	0	0	0	0	0	0	0	0	0	0	0	0	0	0	0	0	0	0	0	0	0	0	0	0	0	0	0	0.666667	0	0	0	0	0	0	1.33333	4	0	0	0	0	0	0	0	0	0	0	0
198119	0	0	0	0	0	0	0.666667	0.666667	0	0	0	0	0	0	0	0	0	0	0	0.666667	0	0	0	0	0	0	0	0	0	0	0	0	0	0	0	0	0	0	0	0	0	0	0	0	0	0	0	0	0
198128	0	0	0	0	0	0	0	0	0	0	0	0	3	0	0	0	0	0	0	0	0	0	0	0	0	0	0	3	0	4	0	0	2	0	0	0	2	0	2	0	0	0	0	0	0	0	0	0	0
198145	0	0	0	0	0	0	0	0	0	0	0	0	0	0	0	0	0	0	0	0	0	0	0	0	0	0	0	0	2	0	0	0	0	0	0	0	3	14	3	0	0	2	0	0	0	0	0	0	0
198192	0	0	0	0	0	0	0	0	0	0	0	0	0	0	0	0	0	0	0	0	2	0	0	0	0	0	0	0	0	0	0	0	0	0	0	0	0	3	3	0	0	0	0	0	0	0	0	0	0
198194	0.75	0.75	1	1.5	6.75	3.5	0	0	0.5	1.5	2.75	4.25	2.25	1.25	0.75	0.5	1.25	3	0.75	0.75	0.75	1.75	0.5	0	1	0	1.25	0.75	2	0	0	0.75	8.75	3.25	2.5	0.75	0	0.5	2	1.25	0.5	0.75	1.5	1.25	1	0.5	3.25	0.5	0.5
198209	0	0	0	0	0	0	0.5	0	0	0	0	0	0.5	0	0	0	0	0	0	0	4.75	0.75	1.5	3.75	0	0.5	1.25	0	0	0	0	1	0.5	0	0	1	1.25	3.5	2.25	0.5	0.5	1.25	0	0.5	0	0.5	0	1.75	0
198243	0	0	0	0	0	0	0	0	0	0	0	0	0	0	0	0	0	0	0	0	0	0	0	3	0	0	0	0	0	0	0	0	0	0	0	0	0	3	0	0	2	0	0	2	0	0	0	2	4
198252	0	1.33333	0	0	0	0	0	0	0	0	0	0	0.666667	0	0	0	0	0.666667	0	0	0	0	0	0.666667	0	0	0	0.666667	0	0.666667	0	0	2.33333	0	0	0	0	0.666667	1.66667	0	0	0	0	1	0.666667	0	0	0	1
198273	0	0	0	0	0	0	0	0	0	0	0	0	0	14	3	6	3	3	0	6	13	6	32	5	1239	83	99	5	21	9	55	111	146	113	269	106	2	0	55	6	6	60	121	57	107	4	9	4	18
198324	0	0	0	0	0	0	4	0	0	0	10	0	0	0	0	0	0	0	3	0	0	0	0	0	0	0	0	0	0	0	0	0	0	0	0	0	0	3	0	0	0	0	0	0	0	0	0	0	0
198363	0	0	0	0	1	0	0	1.33333	0.666667	0	0	2.66667	0	0	1	0	0	0	0	0.666667	0.666667	0	0	0	0	0	0	0	0.666667	0	0	0	0.666667	1	1	0	0	0	0	0	0	0	0	1	0	0.666667	1	0	0.666667
198449	0	0	0	0	0	0	1	0.8	0	0	0.4	0.4	0	0	0	0	0	0	0	0	0	0	0	0	0	0	0	0	0	0	0	0	0	0	0	0	0	0	0	0	0	0	0	0	0	0	0	0	0
198503	0	0	0	0	0	0	0	0	0	0	0	0	0	0	2	0	0	0	0	0	2	0	0	0	0	0	0	0	0	0	0	0	0	0	0	2	0	0	0	0	0	0	0	0	0	0	0	0	0
198532	0	0	0	0	0	0	0	0	2	0	0	0	2	0	0	0	0	0	0	0	4	0	0	0	0	0	0	0	0	0	0	0	12	0	0	0	19	21	5	3	0	5	0	0	0	0	0	2	0
198559	0	0	0	0	0	0	0	0	0	2	0	0	2	0	0	0	0	0	0	0	0	0	0	0	0	0	0	0	0	4	0	0	0	0	0	0	0	0	0	0	0	0	0	0	0	2	0	0	0
198584	0	5	0	0	0	0	3	0	4	6	2	2	15	0	0	0	0	0	7	4	8	0	0	10	4	2	4	7	7	35	0	3	16	0	2	3	12	24	15	2	7	9	0	21	0	16	3	20	14
198641	0	0	2.25	0	4	0.5	0	0	0	0	0	0	0.5	0.5	0.5	0	0	0	0	0.5	1	0.5	4.5	0.75	3.25	1.75	1.25	1.75	2.25	5.25	1.25	4	6.5	3.25	5.25	1.5	1.25	2.75	1.75	1	1	2	2.75	1	2.5	1	0.75	1.25	0
198701	0	0	0	0.666667	0	0	1	0	0	0	1	1.66667	0	0.666667	0.666667	0	0	1.66667	2	0.666667	0	0.666667	0	1	0	0.666667	0.666667	1	1.33333	0	0	1.66667	0.666667	1.33333	2.66667	1	0	0	0	1.33333	0	2	1	0.666667	0.666667	0	2	0	0
198733	11	2.25	0	5.25	1.25	1.75	0.75	1.75	0	1.75	1.25	0.5	1.25	1.5	5.75	0.75	1.5	1.25	3	4	1.75	1.75	8	2.5	0.5	6.25	3.5	19.75	14.75	21.5	1.5	3.75	0.75	6.75	3.25	0.75	51.75	8	3	21.75	21.25	1.25	5.5	13	13.75	10.5	6.25	2.5	15.25
198751	0	0	0	0	0	0	0	0	0	0	0	0	3	0	0	0	0	0	0	0	4	0	0	4	0	0	0	3	0	23	0	0	3	0	0	3	0	6	12	0	2	0	0	3	0	10	0	0	0
198788	0	0	0	0	0	0	0	0	0	0	0.4	0	0	0	0	0	0	0	0.4	0.4	0	0	0	0	0	0	0	0	0	0	0	0	0	0	0	0	0	0	0	0	0	0	0	0	0	0	0	0	0
198808	0	3	0	0	0	0	0	0	0	0	2	0	0	0	0	0	0	0	0	0	0	0	0	0	2	0	0	0	0	0	0	0	0	0	2	2	0	0	0	0	0	0	0	0	0	0	3	0	0
198869	0	0	0	0	0	0	43.75	0	0	0	0	0	0	0	0	0	0	0	0.5	2	0	0	0	0	0	0	0	0	0	0	0	0	0	0	0	0	0	0	0	0	0	0	0	0	0	0	0	0	0
198909	0	0	0	0	0	0	1.16667	1.83333	0	0	0	0	0	0	0	0	0	0	1.5	0.666667	0	0	0	0	0	0	0	0	0	0	0	0	0	0	0	0	0	0	0	0	0	0	0	0	0	0	0	0	0
198917	0	0	0	0	0	0	0	0	0	0	0	0	1	0	0	0	0	0	0	0	0	0	0	2	0	0	0	3	1	2	0	0	0	0	0	0	0.666667	1.66667	0.666667	0.666667	1	1	0	0	0	2.33333	0	0	0
198945	0	0	0	0	0	0	3	2	3	0	9	0	0	0	0	0	0	0	2	5	0	0	0	0	0	0	0	0	0	0	0	0	0	0	0	0	0	0	0	0	0	0	0	0	0	0	0	0	0
198990	0	0	0	0	0	0	0	0	2	0	0	0	0	0	0	0	0	0	0	2	0	0	0	0	0	0	0	0	2	8	0	0	2	0	0	0	5	7	3	0	2	0	0	3	0	2	0	2	0
199034	0	0	0	0	0	0	0	0	0	0	0	0	0	0	0	0	0	0	0	0	1	0	0	0	0	0	0	0	0	0	0	0	0	0	0	0	29	102	4	2	1.5	0	0	0	0	0	0	0	0
199054	0	0	0	0	0	0	0	2	0	0	0	0	0	0	0	0	0	0	7	2	0	0	0	0	0	0	0	0	0	0	0	0	0	0	3	0	0	0	0	0	0	0	0	0	0	0	0	0	0
199067	0.666667	0	0	0	0	0.666667	0	0	1	0	0	0	0.666667	0	0	0	0	1	0	0	0	0	0	0	0.666667	0	0.666667	0	0	0	0	0	0.666667	0	1	0	0	0	0	0	0	0	1	1	0	0	1	0	0
199081	0.333333	0	0.333333	0	0	0	0.5	1.16667	0	6	0	1	0	0	0.333333	1.66667	0	0	0	2	0	0	0	0	0	0	0	0	0	0.333333	0	0	0	0	0	0	4	4.83333	0	0	1.16667	0	0	0	0	0.666667	0	0	0
1991255	0	0	0	0	0.5	0	0	0	0	0	0	0	0	0.5	0	0	0	0	1.75	0.5	0.75	0	0	0	0	0	0.75	0.5	0.75	0	0.5	1.25	0	0.5	0.75	0.5	0	0	0	0	0	0	1.25	0.5	0	0	1	0	0
199137	0	1	0	0	0	1.33333	0	0	0	0	1.33333	1	1	0	0	0	0	0	0	0.666667	0.666667	0	0	0	0	0	0	0	0	0	0	0	0	0	0	0	0	0	0	0	0	0	0.666667	0	0	0	0.666667	0	0
199182	0	0	0	0.5	0	0.333333	0	0	0	0	0.833333	0.5	0	0	0	0	0	0	0	0	0.333333	0.333333	0	0	0.333333	0	0.333333	0.333333	0.5	0	0	0	0.333333	0	0.5	0	0	0	0	0	0	0.5	0	0.5	0	0	0	0	0.333333
1992	1	0	0.6	0	0.4	0.8	0	0	0	0	0	0.4	0	0.4	0	0	0	0	0	0	0	0	0	0	0	0	0	0	0	0	0	0	0	0	0	0	0	0	0	0	0	0	0	0	0	0	0	0	0
199307	2.5	2.5	2	12.5	7	7	3	3.5	7.5	0	15.5	38	8	7.5	2	6	5	4	11.5	5.5	1	2.5	0	0	1	0	2	1	0	0	1	1	1	9	8	2	1	0	0	0	0	2.5	0	1.5	1.5	0	11	0	5
199344	0	0	0	0	0	7	0	0	0	0	0	0	0	0	0	0	0	0	0	2	0	0	0	0	0	0	0	0	0	0	0	0	0	4	0	0	0	0	0	0	0	0	0	0	0	0	0	0	0
199391	0	0	1.66667	0	0	0	0	0	0	0	0	0	0.666667	0	0	0	0	1	0	0	0	0	0	0	0	0	0	0	0	0	0	0	0	0	0	0	0	0	0	0	0	0	0	0	0	0	1.33333	0	0
199422	0	0	0	0	0	0	0	0	0.75	0	0	0	0	0	0	0	0	0	0	0	0	0	0	0	1.75	0	1	0	0	0	0	0	0	0	0	0	0	0	0	0	0	0	0	0	0	0	0	0	0
199476	0	0	0	0	0	0	0	0	0	0	0	0	6	0	0	0	0	0	0	0	3	0	0	0	0	0	0	0	2	3	0	0	2	0	0	0	2	3	3	2	0	4	0	0	0	4	0	2	0
199490	0	0	0	0	0	0	0	0	0	0	0	0	2	2	2	0	0	0	0	0	0	0	0	0	0	0	0	0	0	0	0	0	0	0	0	0	0	2	0	0	0	0	0	0	0	0	0	0	0
199491	0	0	0	0	0	0	0	0	0	1.66667	0	0	0	0	0.333333	0	0	0	0	0	0	0	0	0	0	0	0	0	0	0	0	0	0	0	0	0	0.5	0.5	0	0	0.5	0	0	0	0	0	0	0	0
1995182	0.5	0	0	0	0	0	0	0	0.5	0	0.5	0	0.333333	0	0	0	1	0.5	0	0	0.5	2.66667	2.83333	3	0.333333	0.333333	0.5	0.5	0.5	0	1	0	1.33333	0.333333	0.666667	2.83333	0	0	0	0	0	1.33333	0.5	1	0	1	0	1.16667	0
199532	0	0	0	0	0	0	0	0	0	0	0	0	0	0	0	0.666667	0	1	0	0	0	0.666667	0	0	1.33333	0	0	0	0	0	0	2	0	0	0	0	0	0	0	0	0	0	0	0	0	0	2	0	0
199534	0.666667	1	0	0	0	1.33333	0.666667	0	1.33333	2.33333	1	0.666667	0	1.66667	0	0.666667	1	1.33333	0	0	0	0	0	0	0	0	0	0	0	0	1.33333	0	0	0	0	0	0	0	0	0	0	0	0	0.666667	0	0	0	0	0
199549	0	0	0	0	0	0	0	0	0	0	0	0	0	0	0	0	0	0	0	0	0	0	0	0	0	0	0	0	0	0	0	0	0	0	0	0	0	3	0	0	0	0	0	2	0	14	0	8	0
199643	2	14	13	4	2	13	0	3	9	0	0	0	10	0	0	0	2	0	0	0	0	0	0	0	3	0	0	0	0	0	0	2	0	7	4	2	0	0	0	0	0	0	0	11	0	0	0	0	0
199674	2	0	0	7	2	0	0	0	0	0	0	0	0	0	0	0	0	0	0	0	0	0	0	0	0	0	0	0	0	0	0	0	0	0	0	0	0	0	0	0	0	0	0	0	0	0	0	0	0
199694	0	0	0	0	0	0	0	0	0	0	0	0	0	1	0	0	0	0	0	0	0	0	0	0	0	0	0	0	0	0	0	0	0	0	0	0	2	1	0	0	0	0	0	0	0	0	0	0	0
199701	0	0	0.5	0	0	0	0	0	0	0	0	0	0	0	1	0.5	0	0	0.75	0	3	1	0	0.75	0	0	0	0	0	0	0	0	1	0	0.75	1.5	0	0	0	0	0	1.25	0	0.75	0	0	0	0	0
199731	0	0	0	0	0	0	0	0	0	0	2.33333	0	5	0.666667	2	1	1.33333	0	0	0	0	1	0	1	2.33333	0	0	0	0	0	0	0	0	0	0	0	0	0	0	0	0	0	0	0	0	0	0	0	0
2017729	0	4	0	0	0	4	0	0	3	0	0	0	0	0	0	0	0	0	0	0	0	0	0	0	0	0	0	0	0	0	0	0	0	0	0	0	0	0	0	0	0	0	0	0	0	0	0	0	0
203605	0	1.66667	2.33333	1.33333	0.666667	0	0	0	0	0	0	0	0	1.33333	0	0	0	0.666667	0	0	0.666667	0	0	0	0	0	0	0	0	0	4	1.33333	0	0	0.666667	0	0	1	4	0	0	0	2.66667	1.33333	1	0	0	0	0
203700	0	1.33333	0	2	0	0	0	0	0	0	2.33333	13.3333	1.66667	0	0.666667	0	0.666667	1	3	0	0	1	0	0	1.66667	0	0	0.666667	0	0	0	0	0.666667	5.33333	6.66667	1.66667	0	0	0	0	0	1.33333	0	0	0	0	1.33333	0	0
203737	0.5	0.75	0	0	0	0	0	0	0.75	0	0	0.5	0	0	0	0.5	0	0	0	0	0.5	0	0.75	1.75	0	0.75	0	0	0	0	0	0	0	0	0	0	0	0	0.5	0	0	0.5	0	0.5	0	0	0	0	0
204088	0	0	0	0	0	0	0	0	0	0	0	0	0	0	0	0	0	1.33333	0	0	0	0	0	0	0	1.33333	1.33333	1	0	0	0	0	0	0	0	0	0	0	2.33333	1	0.666667	0	0	0	0	0	0	0	0
204171	0.666667	1.33333	0.666667	1.66667	0	0	0	0	0	0	0	0.666667	1	0.666667	1	1	0	0	0	1.33333	0.666667	0	0	0	0.666667	1	0.666667	0	0	0	3.33333	1	1	0	0	0	0	0	1.66667	0	0	0	0.666667	0	1.33333	0	0	0	0
205148	0	0	0	0	0	0	0	0	0	0	0	0	0	0	0	0	0	0	0	0	2	0	0	0	58	7	3	0	2	0	2	5	5	6	7	5	0	0	3	0	0	6	3	2	4	0	0	0	0
2051608	0	0	0	2	0	0	0	0	3	0	0	0	5	0	0	0	0	0	0	0	0	0	0	0	0	0	0	0	0	0	0	0	0	0	0	0	0	0	0	0	0	0	0	0	0	0	0	0	0
205613	0	1	0.666667	1	0	1.33333	1	0	1.33333	0	1.66667	2.66667	2.66667	0.666667	0.666667	0	0.666667	1.66667	0	1.33333	1.33333	0.666667	0	0	0	0	1.33333	0	0	0	0	1.66667	0.666667	2	1.66667	0.666667	0	0	0	1	0	1	1.66667	2.33333	1.33333	0.666667	4.33333	0	1.66667
205615	0	0	0	0	0	0	0	0	0	0	0	0	0	0	0	0	0	0	0	0	0.666667	0	0	0	0	0	0	0.666667	0	0.666667	0	0	0	0	0	0	0	0	1	0	0	0	0	1	0	3.66667	0	0.666667	0
205846	0	0	0	0	0	0	0	0	0	1	0	0	0.666667	0	0.666667	0	0	0	0	0	0	0	0	0	0	0	0	0	0	0	0	0	0	0	0	0	0	0	0	0	0	0	0	0	0	0	0.666667	0	0
206324	0	0	0	0	0	0	0	0	0	0	0	0	0.666667	0	0	0	0	0	0	0	0	0	0	0	0	0	0	0	0	0	0	0	0	0.666667	1	1	0	0	0	0	0	0	0	0	0	0	0	0	0
2066542	0	0	0	0	0	0	0	0	0	0	0	0	0	0	0	0	0	0	0	0	0	0	1.75	0.75	0.5	1	0	0	0	0	0	0.75	1	0	0	0	0	0	1.25	0	0.5	4	0.75	0	1	0	0.5	1	0
206790	0	0	0	0	0	0	0	0	0	0	0	0	0	0.666667	0	0	0	0	0	0	0	0	0	0	0	0.666667	0	0	0	0	0	0	0	0	0	0	0	0	0.666667	0	0	0	0	0	0	0	0	0	0
207284	0.666667	0	0	0	0.666667	0	0	0	0	0	0	2	0	0	0	0	1	1	0	0	0	0	0	1.66667	0	0	1.33333	0	0	0	0	0	0.666667	0	0	0	0	0	0	0	0	0	0	0	0	0	0	0	0
207288	9	4.66667	22.3333	11	5.66667	8.66667	38.3333	2.66667	4.66667	4	6.33333	8.33333	7	6.33333	6	9.33333	5.33333	7	3.33333	6	2	10.6667	5.33333	2.33333	0.666667	2.66667	7	1	0.666667	0.666667	2.33333	1.66667	1	4.66667	10	9.66667	0.666667	0.666667	5.33333	6	1.33333	9.33333	1.66667	2.33333	2.66667	1.66667	2	0.666667	1.66667
207487	0	0	0	0	0	0	0.333333	0	0	0	0	0.333333	0	0	0	0	0	0	0.333333	0	0	0	0	0	0	0	0	0	0	0	0	0	0	0	0	0	0	0	0	0	0	0	0	0	0	0	0	0	0
208434	7.66667	6.33333	20.6667	8.66667	2.66667	9	24	2.33333	2	5	6	6	4	6	6.66667	7.33333	4.33333	2.66667	1	6	1.66667	9.66667	3.66667	1.66667	0.666667	2.66667	4.66667	1.33333	0	0	1	1	0.666667	5.66667	8	9.33333	1	0.666667	3	4.33333	0.666667	4	1	1.66667	3	0	2	1	4
208479	6.25	0.75	1	1	1	3.25	1	1.5	5	6.5	2.25	1.75	0.75	0	2	2	1.5	1	4	2.5	0	1	1	0	0	0.75	1.25	0.75	0	0	0.75	0	0.5	0	0	0	0	0	0.5	0	0	0.5	0	0.75	0	0	0	0	1.25
208790	0	0	0	0	0	0	0	19.3333	0	4	0	5.66667	0	0	0	0	0	0	5.83333	1	0	0	0	0	0	0	0	0	0	0	0	0	0	0	0	0	0	0	0	0	0	0	0	0	0	0	0	0	0
208927	0	0	0	0	0	0	0.666667	0	0	1.33333	2	0	0	0	0	0	0	0	0	0	0	0	0	0	0	0	0	0	0	0	0	0	0	0	0	0	0	0	0	0	0	0	0	0	0	0	0	0	0
209475	0.5	0.5	0.75	1.75	0.75	0	1	0	0.75	2.25	1	0.75	3	0.5	1.5	1	1	1	1.75	2.25	1.5	0	1.25	1	0.5	2.75	0	1.75	1.75	1	1	1.75	1.25	3.25	3	1.25	0	0	1	2	1	3.5	0.75	1	1.25	0.5	2.25	1	2
209524	0	0.333333	0	0	0	0	0	0	0	0	0	0	0	0.333333	0	0	0	0	0	0	0	0	0	0	0.5	0	0	0	0	0	0	0	0	0	0	0	0	0	0	0	0	0	0	0	0	0	0	0	0
209712	2.25	0	0	0	2.25	0	0	0	0	0	0	0	2	0.75	0	0.5	0.75	1	0	0.5	0	0	0	0.75	0	0	0.75	3.25	2.25	5.25	0	0	2.25	0	0.5	0	1.75	2.25	3	0	2	0.75	1.25	0.5	1.25	20.5	0	0	4
210073	0	0.75	13	0	0.5	0	0	0	0	6.75	0	7.5	0	3.25	0	0.5	0.75	0.5	0	0	1	0.5	8.5	1.75	0	4.25	0	0	0	0	0	0.75	1	0.75	0.5	1	0.5	0.5	2.5	10.5	1	4.5	1.5	0.5	1.25	1	0	3.5	1
210262	0.5	1	1	0	0	0	0.75	0	0	0	0	8.5	3.25	0.5	1.5	0	0	0	0.5	1.25	6	1	0.75	4	2.25	12.5	2.25	10.75	14.75	0	0	0	5	1	0.75	0	0	0.5	0.75	0.75	1.5	3.75	23.75	20	14.5	5.5	3.25	9.5	1.25
210867	4.5	4	158	3.25	5.25	7.5	0.75	1	0.75	17.5	1.75	86	0.75	9.75	2.75	3.25	3.5	5	2	1	1.5	2.25	12.5	18	2.5	25.25	1	0.5	2.5	0	0.5	2	8.5	3	3.75	12.25	3.75	3.25	21.75	158.5	32	23.5	6.5	2.75	5.25	3.5	3.25	9.25	22.75
210895	0	0.5	0	0	0	0	0	0	0	0	0	0.5	0	0	0	0	0	1	0	0	0	0	0	0	0	0	0	0	0	0	0	0	0	0	0	0.75	0	0	0	0	0	0	0	0	0	0	0	0	0
211234	0.5	0.5	0	0	0	0	0	0	0	2	1	0	0	1.25	0.5	0	0	0	0	0	0.5	0	2.5	0.5	0	5.75	0	0.75	0.75	1	0	0.75	5.5	0	0	0	0	0	1.75	0	0	9.5	0.75	0	0.75	0	0	0	0
211422	1	0	0	0	0	0	0	0	0	0	0	0	1.33333	0	0	0	0	0	0	0	0.666667	0	0	0	1	0	0	0	0	0	0.666667	3.66667	0	0	0	0	0	0	2.33333	0.666667	0.666667	0	0	1	0	0	0	0	0
211494	0	0	1	0	0	0	1.33333	0	0.666667	0	0	0.666667	0.666667	0.666667	0	0.666667	0	0.666667	0	0	0	0	0	0	0	0	0	0	0	0	0	0	0	0.666667	0	0.666667	0	0	0	0	0	0	0	0	0	0	0	0	0
211743	0	0.666667	0	0	0	0	0	0	0	0	0	0	0	0	0	0	0	0	0	0	0	0	0	0	0	0	0	0	0	0	1.33333	0	0	0	0	0	0	0	0.666667	0	0	0	0	0	0	0	0	0	0
211761	0	0	0	0	0	0	0.666667	0	0	0	0	0	0	0	0	0	0	0	0	0	0	0	0	0	0	0.666667	0	0	0	0	0	0	0	0	0.666667	0	0	0	0	0	0	0	0	0	0	0	0	0	0
2119695	0	0	0	0	0	0	0	0	2	0	0	0	0	0	0	0	0	0	0	0	0	0	0	0	0	0	2	0	0	0	0	0	0	0	0	0	0	0	3	0	0	2	0	0	0	0	0	0	0
2120775	0	1	0.666667	0.666667	0	0	0	0	0.666667	0	0	0	0	0	0	0	0	0	0	0	0	0	0	0	0	0	0	0	0	0	0	0	0	0	0	0	0	0	0	0	0	0	0	0	0	0	0	0	0
2120784	11	205	18	53	23	167	58	14	108	24	214	124	15	9	12	26	14	77	34	33	15	27	4	8	13	6	4	3	7	0	2	4	51	4	4	4	0	0	0	8	0	0	2	2	4	7	5	3	10
2122024	0	0	0	0	0	0	0	0	0	0	0	0	0	0	0	0	0	0	0	0	0	0	0	0	0	0	0	0	0	0	0	0	0	0	0	0	0	0	0	0.666667	0	0	0	0	0	0	0	0	1
212532	0.4	0	0	0	0	0	0	0	0.6	0.4	0.4	0.4	0	0.4	0	0.4	0	0.6	0	0.8	0	0	0	0	0	0	0	0	0	0	0	0	0	0	0	0	0	0	0	0	0	0	0	0	0	0	0	0	0
2132002	0	0	0	0	0	0	0	0	0	0	0	0	0	0	0	0	0	0	3	3	8	2	3	5	6	4	4	12	21	4	2	3	51	3	7	10	3	10	56	0	6	6	17	59	15	12	8	38	7
213566	0	0	0	0	0	0	0	2.5	0	0	0	0	0	0	0	0	0	0	0.5	0.833333	0	0	0	0	0	0	0	0	0	0	0	0	0	0	0	0	0	0	0	0	0	0	0	0	0	0	0	0	0
2137001	0	0	0	0	0	0	24.4	3.4	6.8	1.6	0.4	2.8	0	0	0	0	0	1.4	1	0.8	0	0	0	0	0.4	0.4	0	0	0	0	0	0	0	0	0	0	0	0	0.4	0	0	0	0	0	0	0	0.4	0	0
213885	0	0	0	0	0.5	0.75	0	0	0	0	0	1.75	0	0.75	0	0	0.5	1.25	1	0.5	0	0	0	0	0	0	0	0	0	0	0.5	0	7.75	0	0.5	0	0	0.5	1.25	0	0	0	0	0.5	0	0	0	0	0
213896	0	2.66667	0	0	0.666667	1	0	0	1	0	0	0	0	0.666667	0	0	0.666667	1	0.666667	0.666667	0	0	0	0	0	0	0	0.666667	0	0	0	0	1	0	1.33333	0	0	0	0	0	0	0	0.666667	0.666667	0	0	0	0	0
214116	1	1	0	0	0	0	0	0	0	0	0	0	0	1	1	1	2	1	4	0	2.5	0	1.5	2	0	1	2	0	0	0	4	3.5	0	17	5	9	0	0	0	0	0	0	0	1	0	0	0	0	1.5
214684	0	0	0	0	0	0	0	0	0	0	0	0	0	0	0	0	0	0	0	0	0	1	0.5	0.75	0.5	0	0	0	0.75	0	0	0.5	0	0	0	0	0	0	0	0	0	0	0	0.5	0	0	0	0	0
214919	3	9.25	54.5	9.5	3.25	2.25	8.75	1.5	5.75	2.5	3.75	1.5	13.25	2.5	16.25	40	8	11.5	35.25	94	1074	367.25	52.25	372	306.75	161.5	841.25	4.75	7	13.5	32.5	498	577.5	80.75	111.75	390	187	323.5	627.25	144	60.75	304.5	84.25	62.75	51	44	10.5	383.5	48.25
215060	0.5	0	0	0	0	0	0	0	0	0	0	0	0	0	0	0	0	0	0	0	0	0	0	0	0	0	0.5	0	0	0	0	0	0	0	0	0	0	0	0	0	0	0	0	1	0	0	0	0	0
215097	0	0	0	0	0	0	0	0	0	1	0	0.5	0	0	0	0	0	0	0	0.5	0	0	0	0	0	0	0	0	0	0	0	0	0	0	0	0	0	0	0	0	0	0	0	0	0	0	0	0	0
2154095	1.66667	0	1.33333	1.33333	16.6667	0.666667	0.666667	0	0	0	0	0.666667	7.33333	19	0	13	4.33333	3.66667	3.33333	3	2.33333	53	4.33333	12.3333	150.667	5	15.3333	1.33333	2	0	5.33333	71.6667	25	32.6667	50	10.3333	1.33333	2.66667	4	25	2.33333	1	4.33333	2.66667	4	2.66667	65.6667	5.33333	12
215495	25.3333	1.33333	4	8	1	1	0.666667	0.666667	7.33333	0	0	15.6667	0	0.666667	0	0	2	0	12.3333	0	0	0	0	6.66667	0.666667	0.666667	9.33333	0.666667	1	0	0	0	0	1.33333	0.666667	0	0	0	0	0	0	0	0	0	0	0	0.666667	0	0.666667
215751	0	0	0	0	0	0	0	0	0	0	0	1	0	1	0	1.33333	0.666667	3	0	0	0	0	0	0	0	0	0	0	0	0	0	0	0	0	0	0	0	0	0	0	0	0	0.666667	0	0	0	0	0	0
215918	0	0	0	0	0	0	0	0	0	0	0	0	0	0	0	0	0	0	0	0	0.5	0	0	2.5	0	0	0	1.25	1.25	0	0	0.5	0	0	0	0	0	0	0	0	0	0.75	0	0	0	1	0.5	10.25	0
216155	0	0	0	0	0	0	0	0	0	0	0	0	0	0	0	0	0	1.5	0	0	0	1	0	0	0	0	0	0	0	0	0	0	0	1.5	2.5	0	0	0	0	1.5	0	0	0	0	0	0	0	0	0
216710	0	0	0	0	0	0	0	0	0	0	0	0	0	0	0	0	0	0	0	0	0	0	0	0	0	0	0	0	0	1	0	0	0	0	0	0	0	0	0	0	1	0	0	0	0	1	0	0	0
216902	1.33333	0	1.66667	0	0	0	0	0	0	0	0	0.666667	1	0	0	0	0	0	0	0	0.666667	0	0.666667	1	0	1	0.666667	0	0	0	5.33333	0	0.666667	0	0.666667	0	0	0.666667	2.33333	0.666667	0	0	0	0	1	0	0	0	0
217100	18.3333	0	3.33333	4.33333	1.66667	1.33333	0	2.66667	7	0	0	14.6667	1	0	0	0.666667	0.666667	0	15	0	0.666667	0	0	6.66667	0	0.666667	10.6667	1	0	0	0	0	0	0	0	0	0	0	0	0	0	0	0	0.666667	0	0.666667	0	0	0
217109	0	0	0	0	0	0	0.5	0	0.5	0	0	0	0	0	1.25	0	0	0	1	2	1.25	0	0	0	0	0.75	0	0	0	0	0	0	0	0	0.75	0.5	0	0	0.5	0	0	0	0.5	0.5	0	0	0	0	0
2177996	0	5	0	4	0	0	0	0	2	0	0	0	4	0	0	0	0	0	0	2	0	0	3	2	3	3	3	0	0	0	2	0	2	0	0	0	2	3	4	2	3	3	3	4	3	0	0	0	0
2189140	0	0	0	0	0	0	0	0	7.16667	0	0	1.66667	0	0	0	0	0	0	0	0.833333	0	0	0	0	0	0	0	0	0	0	0	0	0	0	0	0	0	0	0	0	0	0	0	0	0	0	0	0	0
2198356	6	5.8	3.2	7.6	5.2	3.4	12.2	5	0.6	3	3.8	5.4	1.2	1	3.6	2.6	1	1.4	26.4	8.6	2.2	5.6	1	0	0	0	0	0.6	0.8	3.8	0.8	0	1.8	2.2	1.6	2.8	0	0	1.2	0	1.4	0	1.6	1.2	1.2	2.6	1.4	0.8	0.8
2201995	0	0	0	0	0	0	5	0	1.75	0	0	0	0	0	0	0	0	0	22.25	0	0	0	0	0	0	0	0	0	0	0	0	0	0	0	0	0	0	0	0	0	0	0	0	0	0	0	0	0	0
2203165	0	0	0	0	0	0	0	0	0	0	0	0	0.5	0	0	0	0	0	0	0.75	0	0	0	0	0	0	0	0.5	0	0	0	0	0	0.75	0	0	0	0	0	0	0	0	0	0	0.5	0	0.5	0	0
2216519	0	0	0	0	0	0	0	0	0	0	0	4.66667	0.666667	0.666667	0	0	0	0.666667	0	0	0	0	0	0	1	0	0	0	0.666667	0	0	0	0	1	1	0	0	0	0	0.666667	0	0.666667	0	0	0	0	0	0	0
221784	0	0	0	0	0	0	10	2	0	0	4	3	0	0	0	0	0	0	7	0	0	0	0	0	0	0	0	0	0	0	0	0	0	0	0	0	0	0	0	0	0	0	0	0	0	0	0	0	0
22371	13	0	3	8	0	5	3	0	0	0	4	5	26	0	14	0	11	3	339	2	15	9	10	6	17	4	10	8	15	0	39	44	75	0	3	2	13	27	57	16	38	33	274	263	432	102	886	29	161
2250985	0	0	0	0	0	0	8	13	0	0	0	2	0	0	0	0	0	0	16	3	0	0	0	0	0	0	0	0	0	0	0	0	0	0	0	0	0	0	0	0	0	0	0	0	0	0	0	0	0
2256425	0	0	0	0	0	0.5	0.5	0	0	1	0	0	0	0	0	0.75	0	0	0.5	2.75	0	0	0	0	0	0	0	0	0.5	0	0	0	0.5	0	0	0	0	0	0	0	0	0	0	0	0	0	0	0	1.25
2256427	0	0	0	0	0	0	0	0	2	0	0	0	7	0	0	0	0	0	0	2	6	0	0	0	0	0	0	0	2	9	0	0	5	0	0	2	2	15	12	0	2	8	0	3	0	2	0	4	4
227565	0	0	0	0	1	0	0	0	0	0	0	0	0	0	0	0	0	0	0	0	0	0	0	0	0	0	0	0	1.5	0	0	0	0	0	0	0	0	0	1	0	0	1	0	0	0	0	0	0	0
227622	0	0	0	0	0	0	0	0	0	0	0	6.25	0	0	0	0	0	0.5	0.5	0	0	0	0	0	0	0	0	0	0	0	0	0	0	0	0	0	0	0	0	0	0	0	0	0	0	0	0	0	0
227819	0	0	0	0	0	0	0	0	0	0	0	0.666667	0	0	0	0	0	1	2.66667	1.33333	7.33333	5	2.33333	6	4.33333	3	8	0.666667	2.66667	1.66667	0.666667	2.33333	3.33333	2	2.66667	7.66667	0	0.666667	3	1	0	1	2.33333	0.666667	1.33333	0	2	0.666667	2.33333
2280817	0	0.5	0	0	0	0	0.5	0.75	0	0	0	0	0.5	0	0.75	0	0.75	0.75	0.75	0.5	0	0	0	0	0	0	0	0	0	0	0	0	0	0.75	0	0	0	0	0	0	0	0	0	0	0	0	0	0	0
228232	0.5	0	1	0.5	0	0	0.5	0	0.75	2.25	0.5	1	0.75	1.25	0	0	1	1.25	0	0	0.5	1.75	2	1	0	0	0.5	0	0.5	0	1	0	0	0	0.5	0.75	0	0	1	1.75	0	1.5	0.75	0.5	0	0	0.75	0	0
228330	1	19.5	44.5	1	1	6.5	2.5	3.5	2	43.5	4.5	3.5	1.5	1.5	1	0	1	2.5	142.5	4.5	5.5	3	2.5	10	57	28	23.5	1	1	0	2.5	130.5	52.5	3	1.5	2	1.5	0	12.5	0	0	0	1.5	7.5	0	5	0	5	0
2286580	0	0	0	0	0	0	0	0	0	0	0	16.5	0	0	0	3	0	0	0	0	1	3.5	0	0	0	0	1.5	0	0	0	0	1	0	0	0	0	0	0	0	0	0	0	0	1	1	0	0	0	0
228730	0.666667	0	0.666667	0	0	1	1	0	0.666667	0	1	8.33333	0.666667	0	0	0	0	0	0	0	0	0	0	0	0	0	0	0	0	0	0	0	0	0	0	0	0	0	0	0	0	0	0	0	0	0	0	0	0
228785	0.333333	0.333333	0	0	0	0	0.333333	0	0	0.666667	0	0.333333	0	0.833333	0.333333	0	0	0	0	0	0.666667	0	0	0	0.833333	0.833333	0.833333	0.333333	0	0	0.333333	0	0	0.666667	0.5	0.666667	0	0.5	0.333333	0.666667	0.666667	0.5	0.5	0	0	0	1	0.666667	0
229449	0.666667	0	0	0	0.666667	1	0	0	0.666667	0	0	0	0	0.666667	0.666667	0.666667	1	1.33333	1.66667	0.666667	0	0	0	0	0	0	0	0	0	0	0	0	0	0	0	0	0	0	0	0	0	0	0	0	0	0	0	0	0
229452	0	0	0	0	0	0	0	0	0	0	0	0	0	2	0	0	2.5	1.5	0	0	0	0	0	0	0	0	0	0	0	0	0	0	0	0	0	0	0	0	0	0	0	0	0	0	0	0	0	0	0
229455	0	0	0	0	0	0	0	0	0	0	0	0	0	0	0	0	0	0	0	0	0	0	0	0	0	0	0	0	0	0	0	4	0	0	3	0	0	0	0	0	0	0	0	0	0	0	3	0	0
229874	0	0	0	0	0	0	0	0	0	0	0	0	3.5	0	0	0	0	0	0	0	0	1	0	0	0	0	0	0	0	0	0	0	0	0	0	0	0	0	2	0	0	0	0	1	0	0	2	0	0
230268	3	10	6	8	14	22	3	0	5	28	9	11	4	3	0	2	6	13	5	0	0	2	0	0	2	0	3	0	6	0	2	3	5	3	4	0	0	0	0	0	0	3	4	2	2	0	0	0	6
230578	0	0	0	0	0	0	0	0	0	0	0	0	0	0	0	0	0	0	0	0	0	0	0	0	0	0	0	0	0	0	0	0	0	0	0	0	0	0	0	0	5	3	0	0	0	0	0	2	4
230725	0	0	0.5	0	0	0	0	0	0	0	0	0	0	0	0	0	0.5	0.5	0	0	0	0.5	0	0	0	0	0	0	0	0	0	0	1.75	0	0	0	0	0	1	0	0	0	0	0	0	0	0	0	0
231028	0.5	0	0	2.5	2.25	0.5	0	1	0	0	1	0.5	1	1.5	0	0	0	2.25	0	1.5	1	1	0	0	1.5	1	0.75	0	0.5	0	0	0.75	8.75	1	0	0	0	0	3.25	1.25	0	0	0	0	0.5	0	2.25	0	0
2311550	1.33333	0	4	2.33333	2.66667	1.33333	0	0	1	2	0	0.666667	1	0	0	0	0	0	0	0	0	0.666667	0	0	0	0	0	0	0	0	0	0	0	0	0	0	0	0	0	0	0	0	0	0	0	0	0	0	0
231169	1.5	9.5	1.75	1.75	8.75	1.75	0	0	0.75	0.5	4	0	0.5	0.5	0	0.5	1.25	0.75	5.25	1.25	0	1	0	2.25	2.5	1.25	1.25	0.75	0.75	0	0	1.75	1.75	0.5	1.5	1	0	0	0.5	1	0	2	0.75	0	0.75	0	2	1	0
2316624	0	0	0	0	0	2.66667	0	0	0	0	0	0	0.666667	0	0	0.666667	0	0	1	0	0	0	0	0	0	0	0	0	0	0	0	0	0	0	0	0	0	0	0	0	0	0	0	0	0	0	0	0	0.666667
232900	0	0.666667	0	0	0	0	0	0	0	0	0	0	0	0	0	0	0	0	0	0	0.666667	0	0	0	0.666667	0	0	0	0	0	0	0	0	0	0	0.666667	0	0	0	0	0	0	0	0	0	0	0	0	0
233103	0	0	0	0	0	0	0	0	0	0	2	0	4	0	2	2	0	0	0	0	0	0	0	0	0	0	0	0	0	0	0	0	0	0	0	0	0	0	0	0	0	0	0	0	0	0	0	0	0
2331530	0	0	0	0	0	0	0	0	0	0	0	0.4	0	0	0	0	0	0.4	1.2	0	0	0	0	0	0	0	0	0	0	0	0	0	0	0	0.4	0	0	0	0	0	0	0	0	0	0	0	0	0	0
233411	0	0	1.33333	0	0.666667	0	0	0	0	0	0	0	1.33333	0	0	0	0.666667	0	0	0.666667	0	0	0	0	0	0	0	0	0	0	0	3.33333	3	1.33333	3.66667	0.666667	0	0	0.666667	10.6667	0	1	3	0.666667	4.33333	0	2.66667	0.666667	0
233991	0	0	0	0	0	0	0	0	0	0	0	0	0	0	0	2	0	0	0	3	0	0	0	0	2	0	0	0	0	0	0	0	0	0	0	0	0	0	0	0	0	0	0	0	0	0	0	0	0
234054	0	0	0	0	0	0	0.666667	0	1	0	0	0.666667	0	0	0.666667	0	0	1	0	1	0	0	0	0	0	0	0	0	0	0	0	0	0	0	0	0	0	0	0	0	0	0	0	0	0	0	0	0	0
234314	0	0	2	0	0	0	0	2	0	2	0	0	0	0	0	0	0	0	0	0	0	0	0	0	0	0	0	0	0	0	0	0	0	0	0	0	0	0	0	0	0	0	0	0	0	0	0	0	0
234912	1.75	0.75	0	0.75	0.5	0	0.75	0	0	0	4	0.5	1	0.5	0	0.5	0.5	0.5	0	0	0.5	3.25	5	0.75	3	0	0	0	0.5	0	0.5	3.25	0.75	1.5	1.25	1.5	0.5	0.5	0.75	0	0.5	0	0	0.5	1.5	0	0.75	0.5	0.75
235017	4.33333	3.33333	4.66667	11	4.66667	2	20.3333	0	1	2.33333	4	17.3333	3	4	1.66667	6.33333	0	2	1.66667	10.6667	2.66667	2.33333	5.66667	3.33333	2	2.33333	8.66667	0	0.666667	0	18.6667	1	0	5.33333	3	2.33333	0	0	0	0	0	0	1.33333	2	0.666667	1.33333	2	0	0.666667
235212	1.25	0.5	0	1	1	1.75	0.75	1	1.25	4.5	4.75	6.5	4.25	3.25	3.5	0.75	2.25	4.25	8	3	0.5	0	0.75	0	0.5	0	1	0.5	1	0	1	0.5	0.5	2.75	1.75	0.75	0	0	0.5	0	0.5	0	1	0	0	0.5	0	0	4
235424	1	0	0	0	0	0	0	0	0	0	0	0	0	0	1	0	0	0	0	0	8.5	4.5	0	2	0	0	0	0	0	0	0	0	1.5	1.5	0	0	1	1.5	1.5	0	0	0	0	0	0	0	0	1	0
2366688	6	3.33333	2.33333	15.3333	1	2.66667	1.33333	1	0	0	4	15.6667	5.33333	2	1.33333	12.6667	3.33333	13.6667	4.66667	0	2.66667	0	0	1.66667	9.66667	0	0.666667	0	3.66667	0	0	0	0	8.66667	10.3333	3.33333	1.33333	1.33333	1.33333	12	1.33333	2.33333	0.666667	0	0	0.666667	1.66667	0.666667	2.33333
2368865	0.5	3.25	0.5	0	0	1.25	0	0	2.75	5.75	0.5	0.75	0	0	0	0.5	0	0.75	0	4.75	11.75	0.5	0	1	0	13	0	0.75	2.25	0	0	0.75	0	2	0.75	8	0	0	0.75	2	0	6.25	0	0	0	0	0	2	0.75
237063	0	0	0	1.5	0	0	0.5	0	0	0	2	0	2.75	0.5	0	1.75	1.25	2	5.5	2.75	3.75	0	4.25	3.75	1.5	0	5	8.75	19.25	0.75	0	0	0	0.75	0	0	1	0	0.5	0	0	1.75	0	4.25	0	0.5	0	1	0
237438	0	1.66667	0	0	0	1.66667	0.666667	0	0	0	1	0	0	0.666667	0	0	0	0	1	0	0.666667	0	0	0	0	0	1	0	1	0	0	0	0	0	1.33333	1	0	0	0	0	0.666667	0	0	0	0	0	0	0	0
2383341	0	0	0	0.4	0	0	0	0	0	0	0	0	0.4	0	0	0	0	0	0	0	0	0	0	0	0	0	0	0	0	0	0	0	0	0	0	0	0	0	0	0	0	0	0	0	0	0	0	0	0
238803	2	0	0	0	0	2	0	3	4	0	0	0	0	0	0	0	0	0	0	0	0	0	0	0	0	0	0	0	0	0	0	0	0	0	2	0	0	0	0	0	0	0	0	0	0	0	0	0	0
239562	0	0	0	0	0	0	0	0	0	0	0	0	0	0	0	0	0	0	0	0	0.5	0	5	2.25	0	0	0	0	0	0	1.5	0	0	0	0	0	0	0	0	0	0	0	0.5	0	0.75	2.5	0.5	0	0
2420110	2	0	0	2	0	6	2	2	3	0	0	2	0	0	2	2	0	0	0	2	0	0	0	0	0	0	0	0	0	0	6	0	0	13	12	3	0	0	0	0	0	0	0	2	0	0	0	0	0
242917	25	23.75	30.5	42.5	21.5	22.75	289.25	4.5	61.75	14.5	180	8	59.25	80.75	326.75	69.75	44	29.25	10.25	46.75	384.25	563.5	481.5	365.5	75.75	76.5	232.25	68.5	139.5	92.25	607.5	174.25	213	114.25	147.75	448	45.25	64	27	23.75	22.75	233	206.5	239.5	103.25	61.75	49.25	92.75	24.25
245324	0	4	0	0	0	2	0	2	0	0	0	7	0	2	0	0	0	0	0	0	2	0	0	0	0	0	0	0	0	0	0	0	0	0	0	0	0	0	0	0	0	0	0	0	0	0	0	0	0
246785	0	0	0	0	0	0	1.75	6.25	0.5	0	0	0	0	0	0	0	0	0	0	0	0	0	0	0	0	0	0	0	0	0	0	0	0	0	0	0	0	0	0	0	0	0	0	0	0	0	0	0	0
247557	0	0	0	0	0	0	0.5	0	0	0	0	0	0.75	0	0	0	0	1	0	0	0	0	0	0	0	0	0	0	0	0	0	0	0	0	0	0	0	0	0	0	0.5	0.5	0	0	0	6.75	0	0	1.5
248126	0.375	0.5	0.625	0.5	0.25	0	0.5	0.25	0.375	0	0	0	0.5	0	0.375	0.375	0	0	0.625	0.5	2.625	0.75	2.25	2.5	0.625	0.375	1	0	0.25	0	0	0.375	0.625	0.25	0.375	0.625	0.875	3.625	1.875	0.75	0.375	1.125	0.375	0.25	0.375	0.25	0	1.5	0
2497335	6	2.2	1.4	2	1.8	2.4	3.4	0	3.2	1	0.4	3	2.6	2.6	0.8	2.2	1	1.6	6.6	3	0	0.6	0.4	0.4	0	1.6	1	1	0.4	0.6	0.8	0.4	1	1.2	0	1.8	0	0	0.8	0	1.2	0	0	0	0	0.4	0.6	0	1
251289	0	0	0	0	0	0	0	0	0	0	0	0	0	0	0	0	0	0	0	0	0	0	0	0	0.5	0	0	0	0	0	0	0	0	0	0	0	0	0	0	0	0	0	0	0.5	0	0	1	0	0
254011	0	0	0.75	0	1	0	0	0	0	0	0	0	0.75	0	1.75	0	0	0	0	0.5	8.75	3.75	51.75	3.75	2.75	2.25	3.5	2.25	3.75	11	18.5	8.75	11.25	4.75	5.75	18	1.75	2.75	0.5	0	0.5	7.25	6.5	5.75	5.75	0.75	1.75	1.5	0
254446	0	0	0	0	0	0	0	0	0	0	0	0	0	0	0	0	0	0	0	0	0.5	0.5	1	0	0.5	0	0	0	0	0	0	0	0.75	0	0	0	1.75	4	1	0.5	0	0.75	0	0	0	0	0	0	0
2550241	1.25	0	0	0	0	0	0	0.5	0	0	0	0	0	0	0	0	0	0	0.5	0	0	0	0	0	0	0	0	0	0	0	0	0	0	0	0	0	0	0	0	0	0	0	0	0	0	0	0	0	0
25534	2	5	0	0	8	3	0	2	0	4	2	0	25	0	0	3	3	2	2	6	2	2	2	19	4	3	2	14	17	15	0	2	16	6	8	7	13	27	41	9	15	23	11	31	12	44	4	32	35
2564048	0	0	0	0	0	0	0	0	0	0	0	0	0	0	0	0	0	0	0	0	0	0	0	0	0	0	0	0	0	0	0	0	0	8	4.5	3	0	0	0	3	1.5	4.5	0	0	0	0	1.5	0	31.5
25695	0	0	0	0	0	0	0	0	0.5	0	0	0	0.5	0.5	0	0	0	0	0	0	0.75	0.5	0	0	0	0	0	0.5	0	0	0	0	0.5	0.5	0.5	0	0.5	0.75	26.75	1.25	0	0.5	0.5	9	1	2	1	0	4
258099	0	0	0	0	0	0	0.4	0	0	0	0	0.4	1.2	0	0	0.4	1	0.4	0.4	0.6	0.8	0	0	0	0.6	0	0	0	0	0.6	0	0	0	0	0	0	0	0	1	0	0	0	0.4	0.4	0	1.2	0	0.4	0
258169	0	1.25	0.5	0.5	0.5	0	0	0	0	0	1.25	0	0	0	0	0	0.75	0	1.25	1.5	0	1	0	0.75	3	0	0	0.5	1.75	0	0.5	1.25	0.75	1	2.25	1	0	0	0	0	0	0.75	0	0	0	0	1	0	0
258202	0	0	0	0	0	0	0	0	0	0	0	0.666667	0	0.666667	0.666667	0.666667	0	0	0	0	0.666667	0	0	0	0.666667	0	0	0	0	0	0	0	0.666667	0	0	0	0	0.666667	1.33333	0	0	1	0	0	0	0	0	0.666667	1
258280	1	1.5	0.75	1	2.25	1	0	0	0.5	2	1.75	0.5	0.75	3.75	1.25	3.5	4	2.5	5	1	4	1.5	0.75	2.25	2	3	6.25	0.75	0.5	0	3	3.25	1.5	1	1.75	1.75	0.75	0	1.75	4.5	0.5	3	2.75	1	1.75	0.5	2.75	0	0.5
25842	0	0	0	0	0	0	0	0	0	0	0	0.333333	0	0	0	0	0	0.333333	0	0	0.333333	0	0	0	0.333333	0	0	0	0	0	0	0	0	0	0	0	0	0	0	0	0	0	0.333333	0	0	0	0	0	0
258463	1	1.66667	6	0	0.666667	0	0	0	0	0	0	0.666667	1.33333	0.666667	0	0	1.66667	1.33333	0	0	0	1.33333	0	0	0	0	0	0	0	0	0	0.666667	0	1.33333	2	0	0	0	0	0.666667	0	0	0	0	0	0	1	0	0
258550	0	0	0	0	0	0	0	0	0	0	0	0.4	0	0	0	0	0	0	0	0	0	0	0	1.2	1	0	0	2	1.8	0	0	0	0	0	0	0	0	0	0	0	0	0	0	0	0	0	0	0	0
258725	0	0.5	0	0	0	0	0	1.75	1.25	0	1	0.75	2.5	2.75	0.5	0.75	0.75	1.75	1.75	0.75	0.5	0.5	0	0.75	0	0	0.75	0.5	0.75	0	0	1	0.5	2	2.25	0.5	0	0	0.5	0	0	1.5	0	0	0	0	0	0	0.75
258995	3.5	3.5	3	3.5	8.5	14	1.75	3.5	5.5	3.75	10.5	32	6.5	32.25	3	8	11.5	7.75	15.5	8.25	0.75	2.75	1.25	7	0.75	0.75	3	2.75	5.75	0.5	2	2	1.25	7	3.25	0.75	0.5	0.75	3.25	4	1.25	2.25	5	2	10.25	2	20	1.75	6.75
259006	0	0	0	0	0.666667	0.666667	0	0	0	0	0	0.666667	0	0	0	0	0	0	0	0	0	1	0	0	0	0	0	0	0	0	0	0	0	0	0	0	0	0	0	0	0	0	0	0	0	0	0	0	0
259012	1	0	2.33333	0	0	0	0.666667	0.666667	0	0	0.666667	0	20.6667	0	0	0.666667	6	1.33333	1	29.6667	32.6667	5.33333	10	6	4.66667	9	8.66667	8	12.6667	12.6667	48	18.3333	43.6667	74.6667	94.6667	38	13.6667	16.3333	67.6667	142.667	35.3333	77.6667	204.333	119.333	149.667	81.3333	150.333	78	55
259120	0	0	0.5	0.5	0.5	3.75	0	0	0.5	0	0	0	0	0.75	0	1	0.75	0	0	1	0.5	0	0	0	0	0	0	0	0	0	0	0	0	0	0	0	0	0	0	0	0	0	0	0	0	0.5	1.5	0	0.5
259212	0	0	0	0	0	0	0	0	0	0	0	0	0	0	0	0	0	0	0	0	0.5	0	0	0.5	0	0	0	0	0	0	0	0	0.5	0	0	0	0	1	0.5	0	0	0	0	0	0	0	0	0	0
259251	4	3.33333	2	38.6667	88	3.66667	0	0	0	0.666667	0	0	1.66667	0	0	0.666667	0	0.666667	0	0	0	0.666667	0	0	0	0	0	0	0	0	0	0	1.33333	0.666667	0	0	0	0	0	0	0	0	0	0	0	0	0	0	0
259275	6.33333	8	3.33333	4.33333	7.66667	18	4	8	10.6667	6.33333	54.6667	24.3333	8.33333	16.6667	5.66667	15.3333	16.3333	15	36.3333	21.6667	9	14	4.33333	7.33333	11	9	33.3333	5	20	2	14.6667	12	8.66667	29.3333	39	9	1.33333	1.66667	8	4.33333	2	19.3333	11.6667	6.33333	8.66667	2.33333	28.3333	8.33333	6.33333
259511	0	3.33333	1	0	0	0	0	4	0	0	13.3333	0	1	1	0.666667	0	3	1.66667	0	0	0	1.33333	0	0	0	0	0	0	0	0	0	0	0	1	0	0	0	0	0	0	0	0	0	0	0	0	0	0	0
259631	0	0	0	0	0	0	0	0	1	0	0	1.5	0	1	1	0	0	0	1.5	0	0	0	0	0	0	0	0	0	0	0	0	0	0	0	0	0	0	0	0	0	0	0	0	0	0	0	0	0	0
259699	0	0	0	0	1.33333	1	0	0.666667	0.666667	0	0	0	0	0.666667	0	0	0	0.666667	1	0	0	0	0	0	0.666667	0.666667	1	0.666667	1	0	0	0	0.666667	1	2	0	0	0.666667	0	4	0.666667	0.666667	1.33333	0	1	0.666667	1	0	1.66667
259781	0	0	0	0	0	0	0	0	0	0	0	0	0	0	0	0	0	0	0	0	0	0	0	0	0	0	0	0	0	0	0	0	0	0	2	0	0	0	0	0	0	0	0	0	2	0	0	0	0
259846	0	0	0	3.33333	0	3	2.33333	0	9.33333	0.666667	0.666667	0	1.66667	0.666667	3.66667	1	3	5	0.666667	0.666667	0	0	0	0	0	0	0	0	0	0	0	0	0	0	0	0	0	0	0	0	0	0	0	0	0	0	0	0	0
259911	0.666667	1.66667	0	1	1.66667	0.666667	0	1.33333	0	0	1.33333	0	3	0.666667	1	1	1.66667	3.33333	1	0	0	0	0	0	0	0	0	0	0	0	0	0.666667	0	0	0	0	0	0	0	0	0	0	0	0	0	0	0	0	0
259916	0	0.666667	1	0	0	0.666667	0	0	0	0	0	0	0.666667	0	0	0	0	1.33333	0	0	0	0.666667	0	0	2	0.666667	0	0	0.666667	0	0	0	0	2	4	1	0	0	0.666667	1.66667	0	2.33333	1.33333	0	1.33333	0	1	0	0
260056	1.25	3	1.25	30.75	3	3.5	0	0	0.75	0	0	3.5	0	0	0	0.75	0	0	0	0	0	0	0	0.5	0.5	0	0	0	0	0	0	1.75	0	0	0	0	0	0	0	0	0	0	0	0	0	0	0	0	0
260058	0	0.666667	0	0	0	0	0	0	0.666667	1.66667	0	0	0	1.66667	0	0	0	0	0	0	0	0	0	0	0	0	0	0	0	0	0	0	0	0	0	0	0	0	0	0	0	0	0	0	0	0	0	0	0
260410	53	6.2	9	3	2.4	9.8	6.6	0.8	0.4	2.8	0.8	3.4	4.8	2.8	4.4	3.2	0.6	2.8	4.2	0.4	0.4	0.8	0	0.8	0.4	2.4	0.4	0.8	0	0	0	0	0	0.4	2	0	0	0	0	1	0	0	0.4	0.4	0	0	0	0.4	0.6
260454	0	0	0	0	0	0	0	0	0	0	0	0	0.75	0	0	0.5	0	0	0	0	0.75	0	1.75	0.5	0	0	0	0	0	0	0	0.5	0	0	0	0	0	0	0	0	0	0	0	0	0	0	0	0	0
260553	0.5	0.5	1	0	0.75	2.25	0	0	2.25	0	0	0	0	0	0	0	0	0	0.75	1	0	0	0	0	0	0	0	0	0	0	0	0	0	0.75	0	0	0	0	0	0	0	0	0	0	0	0	0	0	0.75
260679	0	1	0.666667	1.66667	0	0.666667	0	0	0	0	1.33333	0	0	0.666667	0	0	0	2	0	0	0	1.33333	0	0.666667	3.33333	0	0	0	1	0	0	1	0.666667	1.33333	4	1	0	0	0	0.666667	0	1	3	1	3.33333	0	3	1.66667	2
260705	0	1	0	0	1	0	0	0.666667	0	0	0	0	0	0	0	0	0	0	0.666667	0	0.666667	0	0.666667	0	0	0	1.66667	0	0	0	0	2.33333	1	0	1	0.666667	0	0	0.666667	1	0	0	0	0	0	0	0	0.666667	0
260756	0	0	0	0	0	0	0	0	0.666667	0	0.666667	0	1.66667	0	0	0	0	0	0	0	0	0.666667	0	0	0	0	0	0	0	0	0	0	0	0	0	0	0	0	0	0	0	0	0	0	0	0	0	0	0
261132	0	0	0	0	0.666667	2	0	0	0	0.666667	1.33333	2.66667	1.33333	0	0.666667	0.666667	0.666667	0	0	0.666667	0.666667	0.666667	0	1	0.666667	0	0.666667	0.666667	1	0	0	1	0.666667	1.33333	1.33333	0	0	0	0.666667	0	0	0	0.666667	0	0.666667	0	1.66667	0	0
261209	0	0	0	0	0	0	0	0	0	0	0	0.5	0	1	0	0.5	0	0	0	0	0	0	0	0	0	0	0	0	0	0	0	0	0	0.5	0	0	0	0	0	0	0	0	0.5	0	0	0	0.5	0	0
261265	0.333333	1.5	0	0	0	0.5	0.333333	0	0	0	4.16667	0	0	0	0	0	3	0.666667	0.333333	0	0	0	0	0	0	0	0	0	0	0.666667	0	0	0	0	0	0	0	0	0	0	0	0	0	0	0	0	0	0	0
261277	0	4	2	0	0	0	0	0	0	0	6	0	0	0	0	0	0	0	0	0	0	0	0	0	0	0	0	0	0	0	0	0	0	3	2	0	0	0	0	0	0	0	0	2	0	0	0	0	0
261325	0	0.6	4.4	0	0.4	0	0	2.6	0	2	0.4	1.6	5.6	32.8	7.8	7.8	8.8	14	0	0	0	0	0	0	0	0.4	0	0	0.4	0	3.6	0	0	0	0	0	2.4	0	0	0	0	1	0	0	0	0	4.6	0	0
2613485	0	0	0	0	0	0	8.33333	5.33333	0	0	0.666667	0	0	0	0	0	0	0	0	0	0	0	0	0	0	0	0	0	0	0	0	0	0	0	0	0	0	0	0	0	0	0	0	0	0	0	0	0	0
261350	0	0	0	1	0	0	0	0	0	0	0	0	1	1	0	0	0	0	0	0	0	0	0	0	0	0	0	0	0	0	0	0	0	0	0	0	0	0	0	0	0	0	0	0	0	0	0	0	0
261382	0	0.666667	0	1	0	0	0.666667	0	0	0	1.33333	0	0	0	0	0	0	0.666667	0	0	0	0	0	0	0	0	0	0	0	0	0	0	0	0.666667	0	0	0	0	0	0	0	0	0	0	0	0	0	0	0
261486	0.666667	0	1.33333	0	0.666667	0	0	0	0	0	0	0	0	0.666667	0	0.666667	0	0	0	0	0	0	0	0	0	0	0	0	0	0	0	0	0	0	0	0	0	0	0	0	0	0	0	0	0	0	0	0	0
261519	0	6	0	3	3	0	0	0	5	0	7	33	3	2	0	4	4	4	0	3	2	0	0	0	0	0	2	0	0	0	0	2	0	4	0	0	0	0	0	0	0	0	0	0	0	0	0	0	3
261590	5	5.5	3.5	6	3.5	2	2.5	0	3.5	0	2	1	7	2	8	6	3	5.5	2.5	6	57	24.5	33	44	8	7	14	1	2	2	3.5	12.5	30	9	8	17	32	61.5	36.5	12	6.5	18	8.5	11	6.5	6	1.5	27	5
261698	2	0	10	2	0	31	0	0	10	0	0	0	0	2	0	2	0	0	0	0	3	2	5	4	2	0	0	0	4	0	5	3	0	216	154	38	0	0	0	0	0	3	0	24	0	0	2	2	8
261744	1.66667	0.666667	0	1.33333	0	0	0	0	1	0	1.33333	1.66667	2.33333	0	0.666667	9	2.33333	3.66667	0	0	0	1	0	0	11.6667	0	0.666667	0	1	0	0	2.33333	1	3	2.33333	1	0	0	0	0.666667	0	0.666667	0	0	0	0	2	0.666667	1
261799	0	0.666667	0	0	0	1.33333	0	0	0	0.666667	0	0	0	0.666667	0	0.666667	0	0	0	0	0	0	0	0	0.666667	0	0	0	0	0	0	0.666667	1	2	2	0	0	0	0	0	0	0	0	0	0	0	0	0	0
261891	0	0	0	0	0	0	0	0	2	0	0	0	2	0	0	0	0	0	0	0	0	0	0	0	0	0	2	0	0	0	0	0	0	0	0	0	0	0	0	0	0	0	0	0	0	0	0	0	0
261894	0.5	0	0.5	0.5	0.5	1	0.5	0.75	0.5	0	0.5	0.75	1.25	1.5	0.5	1	1.75	0.75	0	0.5	3	1.75	0.5	2.75	0.5	0	0	0	1.25	0.75	1.75	1.75	92.25	2.25	2	1.5	0.5	1.75	14.25	1.5	1.25	3	2.75	6.75	4	0.5	1	0	3.5
262024	0.5	0	0	0	0	0.75	0.75	0.5	0	0.75	1	1.5	1.75	0.5	0	0	0	0	1.5	1.25	2.75	5	0	3.75	0.75	1.5	1.25	1.5	3.75	0.5	2	0.5	3.75	0	2.75	1.75	0	0.5	3.75	0.75	0.5	0.75	2.75	2.25	2.75	1.25	1.5	0.5	0
262060	0	0.5	0	0	0	0	0	0	0	0	0.5	0	1.75	0.5	0	0	0	1	0	0	0.5	1.5	0	0.75	1.75	0	1.25	0	0	0	0	1.75	1.5	0.75	0	1	0	0.75	1.25	1	0	0.5	0	0.5	0.5	0	0	1.25	0.75
262104	5	3	8	10	17	5	0	0	2	0	4	2	2	2	2	2	0	2	68	0	0	2	0	2	6	2	6	3	2	0	4	2	0	6	9	2	0	2	0	6	2	4	0	0	0	0	13	0	2
262119	0	1	0	0	0	0	0	0	0	0	0	0	0	0	0	0	0	0	1	0	0	0	0	0	0	0	0	0	0	0	0	0	0	0	0	0	0	0	0	0	0	0	0	0	0	0	0	0	0
262258	0	0.666667	2.33333	0	0.666667	0.666667	0	0	0	0	1	0	0.666667	0	0	0	0	0	1	0	4.66667	1.33333	4	1.66667	7.33333	37	1.33333	0.666667	0.666667	0	3.66667	119.333	3.33333	2	1.33333	1.33333	4.66667	8.33333	3	26	6	17.6667	104.667	2	117.333	2.33333	139.333	23	47
262272	0	7	6	2	2	4	3	43	5	0	19	3	7	73	20	25	33	29	8	2	22	0	0	0	3	0	3	4	2	2	4	8	3	0	0	0	0	0	0	0	0	0	12	0	0	0	0	0	4
262326	0	2	0	0	3	0	0	0	6	0	0	0	0	0	0	0	0	0	0	0	0	0	0	0	0	0	0	0	4	0	0	0	0	0	0	0	0	0	0	0	0	0	0	0	0	0	0	0	0
262541	0.666667	2	0.666667	1	0	0	0	0	1	0	4.33333	0	0	0	0	0.666667	1	0.666667	1	0	0	0	0	1	4.66667	0.666667	4.33333	0	0	0	0.666667	1.33333	3.66667	1	4.33333	1.66667	0	0	1	0	0	1	0	0	1	0	0	0.666667	0
262570	0	0	0	0	0	0	0	0	0	0	0	0	0	0	0	0	0	0	0	0	0.5	0	0.5	0	0	0	0	0	0	0	0	0	0.5	0	0	0	0	0	0	0	0	0	0	0	0	0	0	0	0
262633	0	3	0	4	0	0	0	0	0	0	7	2	0	0	0	0	8	0	0	26	42	5	0	0	10	128	13	0	13	0	17	32	30	8	18	16	6	15	10	4	6	0	8	3	5	0	83	0	8
26264	0	2	0	1.5	0	0	2	16.5	122	2	5.5	5.5	0	354	5	24.5	12.5	14	2.5	4	19.5	9	15	33.5	8	1	0	36.5	50.5	1.5	0	13.5	1	0	0	0	0	2.5	1.5	8.5	0	17	440	4	521.5	8	7	3.5	68.5
262724	0	3	0	0	0	0	0	0	0	0	0	0	0	0	0	0	0	0	0	0	0	0	0	0	0	0	0	0	0	0	0	0	0	3	0	0	0	0	0	0	0	0	0	0	0	0	0	0	0
262766	4	10	8	5	12	5	0	0	4	0	10	8	2	4	0	2	2	4	6	2	2	4	0	5	10	0	3	0	8	0	2	0	4	4	3	3	0	0	2	2	0	3	0	3	0	2	13	0	0
262801	4	4.33333	3	2.66667	82	41.3333	0	0	0	0	0	0	2.66667	0.666667	0	0	1	0	0	0	3.33333	188.333	1.66667	2	2.66667	1.33333	1.66667	0.666667	0	0	4.66667	2.66667	2	7.66667	10.3333	3.33333	1.66667	1.33333	0.666667	0	0	0.666667	0	3.66667	0	0	0	0	15
262869	0	7	3	2	3	0	0	0	0	0	0	4	2	0	0	0	0	2	0	0	0	7	0	0	0	0	0	0	0	0	0	0	0	0	2	0	0	0	0	0	0	0	0	0	0	0	3	0	0
262927	0	0	0	0	0	0	0	0	0	0	0	0	0	0	0	0	0	0	0	0	0	0	0	0	0	0	0	0	0	0	0	0	0	0	0	0	0	0	0	0	0	0	0	0	0	0	0	0	0.666667
262944	0	1.5	0	1	1.5	8	0	0	1.5	0	2	6	1	2.5	1	1.5	0	5	7	2.5	1	3.5	0	2	0	0	1.5	1	1.5	0	0	1	1.5	0	1.5	0	0	0	1	1	1	0	1	1	4	0	0	1	0
263111	5.33333	1	1.33333	0.666667	0	2	7	1	0	0	2.66667	0	4	2.66667	1.33333	0.666667	0	1.33333	0.666667	0	0	2.33333	3	0	3	11.6667	1.66667	0	0	0	0.666667	1	1.66667	9.33333	14.6667	13.3333	0	2	1.66667	2	0	5.33333	0	0	1.33333	0	1.33333	0.666667	0
263138	0	0	0	0	0	4	0	0	0	0	0	0	3	0	0	0	0	0	0	0	0	0	0	0	0	0	0	0	0	0	0	5	0	0	0	0	0	0	0	0	0	0	0	0	0	0	0	0	0
263155	0	0.666667	1.33333	2.66667	0.666667	1	0	1	1	1.33333	1.66667	5.66667	1	0.666667	1	3.66667	1.33333	0.666667	0	0	0	1.33333	0	0	3.66667	0	1.66667	1.66667	3.33333	0	0	3.33333	1	2	1.33333	0	0	0	1	0	0	0.666667	0.666667	0	0.666667	0	4.33333	1.66667	2.66667
263252	0	0	0	0	0	0.5	0	0.75	0	1.5	0	0	0	1.25	0	0	0	0	0	2	0.75	0	0	0	0	0	0	0	0	0	0	0	0.5	0	0	0	0	0	0	0	0	0	0	0	0	0	0	0	0
263337	0	0.5	0	0	0	1.25	0	0	0.5	0	0	0	0	0.5	0	0	0.5	0	0	0	0	0	0	0	0	0	0	0	0.5	0	0	0	0	0.75	0.5	0	0	0	0	0	0	0	0	0	0	0	0	0	0
263390	0	0	0	0	0	0	0	0	0	0	1.33333	0	1.66667	0	0	0	0	0	0	0	0	1.33333	0	0	0	0	0	0	0	0	0	0	0	0	0	0	0	0	0	0	0	0	0	0	0	0	0	0	0
263403	0	0.5	0	0	0.5	0.5	1.5	0	1	0	1.25	1.25	0	0.5	5.5	0	0.75	1.5	2.25	1.25	0.75	0.5	0	0	1	0	1.5	0.5	1.25	0	0	0.5	0.5	1	1	1	0	0	0.5	0	0.5	0.75	0.5	0.5	0	0	1	0	0.5
263459	0	2	4	0	0	1.33333	0	0	0	0	0	0	2	0	0	0	1	0.666667	0	0	0	0	0	0	0	0	0	0	0	0	0	0	0	4	7.66667	0.666667	0	0	0	0	0	0	0	0	0	0	1.33333	0	0
263500	0	0	0	0.5	0	0	0	0	0	0	0	0.5	0	0	0	0	0	0	0	0	0	0.5	0	0	0	0	0	0	0	0	0	0	0	0	0	0	0	0	0	0	0	0	0	0	0	0	0	0	0
263535	0	2	0	0	0	1	0	0	0	0	0	0	0	0	0	0	0	0.666667	1	0	0.666667	0	0	1	2	0	0.666667	0.666667	2.66667	0	0	2	1.66667	1.33333	3	0.666667	0	0	0.666667	1	0	1.66667	1.66667	0	2.33333	0	1	0	0.666667
263546	0	0.5	0	0.75	3.5	0.75	0	0	0	0	0	0.5	0	0	0	0	0	0	0	0	0	0	0	0	0	0	0	0	0	0	0	0	0	0	0.5	0	0	0	0	0.75	0	0.5	0	0	0	0	0	0	0
263618	0	0	0	0	0	0	0	0	0	0	0	0	0	0	0	0	0	0	0	0	0	0	0	0	0	0	0	0	0	0	0	0	0	0	0.666667	0	0	0	0.666667	0	0	0	0	0.666667	0	0	0.666667	0	0
263744	0.5	1.25	0	1	0	1	0	0	0	0	0	0	0	0	0	0	0	0.5	0	0	0	0	0	0	0.75	0	0	0	0	0	0	0	0	0	0	0	0	0	0	0	0	0	0	0	0	0	0	0	0
263828	0	0	0	0	0	0	0	3	0	0	0	0	0	8	4	3	3	2	0	0	2	0	0	0	0	0	0	0	2	0	0	0	0	0	0	0	0	0	0	0	0	0	3	0	0	0	0	0	0
263834	0	0	0	0	0	0	0	0	0	0	1	0	1.66667	0.666667	0	0	0	0	0	0	0	0	0	0	0	0	0	0	0	0	0	0.666667	0	0	0	0	0	0	0	0	0	0	0	0	0	0	0	0	0
263895	1.83333	1.66667	0.5	0.833333	1.83333	2.83333	7.66667	0	1.66667	3	0.666667	2.5	3.33333	2.16667	2.66667	1	1.33333	2.16667	3	7	4.16667	2	1	8.16667	4.5	5.5	2.5	3.16667	3.16667	2.83333	1	2.33333	1.5	7.16667	5.5	5.16667	1.33333	2	2.66667	4.33333	2.16667	3.16667	2.5	3.5	1.83333	3.66667	1.33333	3.83333	9.16667
263899	0	0	0	0	0	0	0	0	0	0	0.666667	0	2.66667	0.666667	0	0	0	0	0	0	0	0	0	0	0	0	0	0	0	0	0	0	0	0	0	0	0	0	0	0	0	0	0	0	0	0	0	0	0
263908	3	2	0	6	0	18	31	16	15	208	403	19	20	40	11	9	5	18	373	22	5	3	0	0	12	4	4	0	2	0	0	2	11	4	10	26	2	5	2	2	2	2	0	6	0	17	5	14	19
263953	1.66667	1	0	0	0	0	0	0	0	0	0.666667	0	0	0.666667	0.666667	0	0	0	2.33333	0	0	0	0	0	1	0	1	0	0	0	0	0.666667	0	0	1	0	0	0	0	0.666667	0	0	0	0	0	0	2.66667	0	0
263957	3.5	2.25	2.5	3	2.5	1	0.75	0	1	0	1.75	1.75	17.75	0.5	4.5	4.25	0.75	2.75	1	3.75	32.5	21.5	23.25	29.25	18.25	5.75	18.25	2.75	3.75	3.25	2.5	19	22	6.25	5.75	17	22	35	33.75	11.25	6	12.75	7.5	9.75	5.25	6	1.5	22.75	2.75
263977	0	0	0	0	0	0	0	0	0	0	0	0	0	0	0	0	0	0	0	0	0	0	0	0	0	0	0	0	1.33333	0	0	0	0.666667	0.666667	0	0	0	0	0.666667	0	0	0	0	0	0	0	0	0	0
264123	0	0.5	0.666667	1	0	0	1.16667	0	1.16667	0	0.666667	0	0	0	0	0	1	0	0	0	0	0.5	1.5	2	0	0	1	0.333333	0.333333	0	0.833333	0.5	1.5	0.666667	1	3.83333	0	0	0.333333	0	0	3.83333	1	1.5	0	0	0	0.666667	0
264155	0	0	1	0	0	0	0	0	2	4	0	2.5	1.5	7	1.5	0	2	1	0	0	1	0	0	0	0	0	0	0	0	0	0	0	0	0	0	0	0	0	0	0	0	0	0	0	0	0	0	0	0
264193	0.666667	0	0.666667	1	2.33333	0	3.66667	0	39.6667	2.33333	0	0.666667	0.666667	1.33333	3.33333	0	1	1.33333	5.33333	2	0	0	0	0	0	0	1.33333	0.666667	1.33333	0	0	0	3	0	0	0	0	0	0	0	0	0	0	0	0	0	0	0	0
264225	1	0	0.666667	2.33333	0.666667	1.66667	0	0.666667	1.33333	0	1.66667	0.666667	1.66667	1.66667	0	0.666667	1.33333	2	1.33333	0.666667	1.33333	2.33333	0	1.66667	1	0	0.666667	1	2.33333	0	0	2	2.66667	2.66667	3.33333	1	0	0	0	0.666667	0.666667	2.33333	0	0.666667	1	1	1	0.666667	0
264352	0.666667	0	0	0	0	0.666667	0	0	0	0	0	0	0.666667	0.666667	0	0	1	0	0	0	0	0	0	0	0	0	0	0	0	0	0	0	0	0	0	0	0	0	0	0	0	0	0	0	0	0	0	0	0
2645488	0	0	0	1	2	0	3.66667	2.33333	0	0	0	7	0.666667	0.666667	0	0	0.666667	0	1.66667	1.33333	9.66667	0	6	0	0	0	0	0	0	0	0	0	0.666667	0	0	1	0	0	0	0	0	0	1	0	0.666667	0.666667	0	0	0
264585	0	0	0	0	0	0	0	0	0	0.75	0	0	0.75	0	0	0	0	0	0.75	0	0	0	0	0	0	0.5	2.25	0	0	0	0	0	0.75	0	0.5	0	0	0	1.25	1	0	0	0.5	0	1.25	0	1	0	0
264660	3	0	0	0	1	0	0	1.33333	4	3.33333	1.66667	0.666667	0.666667	0.666667	0.666667	0	1	0	0	0	0	0	0	0	1	0	0	0	0	0	0	4.66667	0	0	0	0	0	0	0	2.66667	0	0	1	0	0	0	23	0	0
264684	1.66667	0	0	0	0	2	0	0.666667	0.666667	0	0	0	10	0.666667	0	1	0	3	0	0	4.33333	198.333	2.33333	2	1	0.666667	0	0	0.666667	0	1.33333	4.66667	2	31	82.6667	21	1.33333	2	2.33333	101.333	1	32.3333	0	6.66667	0	0	2.66667	1.33333	5
2647328	0	0	0	0	0	0	2.4	26.4	0	0	0.4	0	0	0	0	0	0	0	0	0	0	0	0	0	0	0	0	0	0	0	0	0	0	0	0	0	0	0	0	0	0	0	0	0	0	0	0	0	0
264941	0	0	0	0	0	0.5	0	0	0.5	0	0	1	0	0	0	0.5	0.75	0	0	0	0	0	0	0	0	0.5	0.5	0.5	0	0	0	0.5	0	0	0.5	0	0	0	0	0	0.5	0	0	0	0	0	0	0	0
265018	0	2	0	0	0	0	2	0	0	0	2	0	8	3	2	2	6	5	0	0	0	0	2	0	0	0	0	0	0	0	0	43	3	0	0	0	0	0	0	0	0	0	0	0	0	0	0	0	0
265063	0	0.666667	0	0	0	0	0	0	0	0	0	0	0	0	0	0	0	0	0	0	0	0	0	0	0	0	0	0	0	0	0	0	0	1.33333	1.66667	0	0	0	0	0	0	0	0	0	0	0	0	0	0
265106	5	8	4	8	5	3	3	3	2	10	0	4	0	0	4	2	2	2	0	0	2	2	0	0	0	0	2	0	2	0	2	0	0	0	2	6	0	0	0	0	0	0	0	0	0	0	0	0	0
265363	0	0	0	0	0	0	0	0	0	0	0	0	1	0	0.5	1	0.5	0	0	0	1	1.25	2.25	1	1.75	0	0.75	0	0	0.5	0	0.75	1.5	0	0	0.75	1.25	2.25	1	0.5	0.5	0.5	0	0.5	0	0	0	0.5	0
265483	0.5	0	0	0.75	0	0	0	0	0	0	0.5	2.25	0.5	0	0	0	1.25	0	0.5	1	0.5	0	0	0	0.5	2.25	1.25	0	0	0	1.25	0	0	0	0	1	0	0	0.5	0.5	0.5	0.5	0.5	0	0	0	0.75	0.5	1.25
265522	0	0.666667	0	0	0	0	0	0.666667	0	0	0.666667	2.33333	0	0	0	0	0	1	0.666667	0	0	0	0	0	8.66667	0	0	0	0	0	0	0.666667	0	2	1.66667	1	0	0	0	4.33333	0	0	0	0	0	0	2.33333	1.33333	0
265570	0	0	0	0	0	0	0	0	0	0	0.666667	0	0.666667	0	0	0	0	0	0	0	0	0	0	0	2	0	0	0	0	0	0	0	0	0	0.666667	0	0	0	0	0	0	1.66667	0	0	0	0	0	1	0
2658058	0	0	0	0	0	0	0	0	0	0	0	0	0	0	0	1	0	0	0	0	1	0	1.5	1.5	0	1	1	0	0	0	0	0	0	0	0	0	0	1.5	0	0	0	0	0	0	0	0	0	1	0
265940	3	19	3	27	18	6	5	10	16	9	28	60	3	27	6	14	10	25	3	4	0	5	0	0	3	0	3	7	2	0	0	4	0	13	4	0	0	0	2	3	0	0	3	0	3	2	15	0	0
265976	0	0	0	0	0	0	0	0	0	0	0	0	2	0	0	3	0	0	0	3	0	0	0	0	0	0	0	0	0	0	0	3	3	8	5	0	0	0	0	2	0	0	0	0	0	0	0	0	0
266198	0	0	0	0	0	0	0	0	0	0	0	0	0	0	0	0	0	0	0	0	0	0	0	0	0	1	0	0	0	0	1	0	0	1	0	3.5	0	0	1.5	0	0	1	0	0	0	0	0	0	0
266203	0.666667	0	1	0	3.66667	10.3333	0	1.33333	0	0	0.666667	4.66667	7	1	1	4	1.66667	6	0	0	0.666667	10.6667	0	0	0	0	0	0	0	0	0	0.666667	0	5.66667	7.33333	1.33333	0	0.666667	0	10.3333	0	1	1.66667	0.666667	1.33333	0.666667	1	1.33333	2
266411	0	0	0	0	0	0.5	0	0	0	0.5	0	2.25	0	1	0	0	0	0	0.75	1	0	0	0	0	0	0	0	0	0	0	0	0	0	1	0	0	0	0	0	0	0	0	0	0	0	0	0	0	0
266413	0	0	0	0	0	0	0	0	0	0	0	0	0	0	0	0	0	0.5	0	0	0	0	0	0	0	0	0	0	0.75	0	0	0.5	0	0	0	0	0	0	0	0	0	0	0	0	0	0	0.5	0	0
266445	0	0	0	0	0	0	0	0	0	0	0	0	0	0	0	0	0	0	0	0	0	0	1	0	0	0	0	0	0.5	0	1	0	0	0	0.5	0	0	0	0	0	0	0.5	0	0	0	0	0	0	0
266583	3	6	5	4	3	4	0	0	2	2	5	5	2	0	0	0	2	0	3	4	0	4	0	0	4	0	0	0	0	0	0	2	5	0	3	2	0	0	0	0	0	0	0	0	0	0	2	2	0
266676	1.33333	1.33333	40	0.666667	1.66667	1.33333	0	0	0	0	1	1	1.66667	2	0.666667	1.33333	1	2.66667	0	0	0	0	0	0	0	0	0	0	0	0	0	0	0	0	0	0	0	0	0	1.33333	0	0	0	0	0	0	1	0	0
266860	2.66667	0	1	1.33333	0.666667	1	4.33333	0	0	1	2.33333	5	0.666667	2	0.666667	1.33333	0.666667	1.33333	0	2	1	1	1	0	0	0.666667	3	0.666667	0	0	5.66667	0	0	2	0.666667	1	0	0	0	0	0	0	0	0	0	0	0.666667	0	0
266976	9	2.66667	14	8	3.66667	7.66667	8.66667	3.33333	2.66667	15.3333	16.3333	8	10	26.3333	5	14	9.66667	5	3.66667	4.66667	1.66667	9.33333	6	2	2.33333	3.33333	2.66667	0	2.33333	0.666667	3.33333	1	0.666667	8.66667	7	3.66667	0.666667	0	2.33333	11	1	3.66667	2.66667	2	1.66667	1	6	1.66667	2.66667
267042	0	0	0	6	3	0	2	0	0	0	0	3	2	0	0	2	0	0	7	0	0	0	0	0	2	0	0	0	0	0	2	4	2	0	0	0	0	0	0	0	0	0	0	2	0	0	0	0	0
267110	0	0	0	1	0	0	0	0	0	0	0	0.666667	0.666667	0	0	2.33333	1	0	0	0	0	0	0	0	0.666667	0	0	0	0	0	0	0	0	0	0	0	0	0	0	0	0	0	0	0	0	0	0	0	0
267298	0	2	23	2	2	2	49	0	2	6	0	11	3	2	44	10	6	3	2	0	0	0	0	0	0	0	0	0	0	0	0	0	0	2	0	0	0	0	2	0	0	0	0	0	0	0	0	0	0
267335	0	0	0	3	0	0	0	0	0	0	3	0	10	4	2	0	5	0	0	2	0	0	0	6	7	0	0	2	0	0	0	0	0	0	0	0	0	0	0	0	0	0	0	0	0	0	0	0	0
267406	0	0	4	3	0	0	0	0	0	0	3	0	0	2	0	0	0	0	5	4	2	0	0	10	0	0	6	0	7	0	0	2	0	6	6	3	0	0	2	14	0	5	5	4	6	0	14	3	0
267451	0	0	0	0	0	0	0	0	0	0	0	0.5	0	0.333333	0	0	0	0	0	0	0	0	0	0.333333	0	0	0	0	0	0	0	0	0	0	0	0	0	0	0	0	0	0	0	0	0	0	0	0	0
267452	4	5	15	4	2	2	0	0	3	0	0	5	2	22	0	2	0	4	7	7	4	8	9	5	6	0	2	0	0	2	2	60	2	4	8	3	0	0	2	2	0	0	4	2	4	3	0	2	5
267612	0.5	0	0	0.75	0.75	3	0	0	0.75	0	1	6.75	0.5	1.5	0	3.25	0	1	0	0	0	0	0	0	0	0	0	0	0	0	0	0	0	0	0	0	0	0	0	0	0	0	0	0	0	0	0	0	0
267620	0	0	0	0	0	0	0	0	0	0	0	0	2.66667	0	0	0	1.33333	0	0	0	0	0.666667	0	1.33333	1.33333	0	0	0	0	0	0	1	0	0	0	0	0	0	0	0	0	0	0	0	0	0	0	0	0
267694	0	0	0	33	0	0	0	0	3	0	0	0	5	0	0	0	0	0	0	0	0	0	0	0	0	0	0	0	0	0	0	0	0	0	0	0	0	0	0	0	0	0	0	0	0	0	0	0	0
267752	0	1.66667	0	0	0.666667	0.666667	0	0	0	0	0	0	0	0.666667	0	0.666667	0	1.33333	0	0	0	0.666667	0	0	0.666667	0	0	0	0	0	0	0.666667	0	0.666667	0	0	0	0	0	0	0	0	0	0	0	0	0	0	0
267769	0.666667	1.33333	2.33333	0	0	0	0	0	0	0	0	0	0.666667	0	0	0	0	0	0	0	2	0	1.66667	0	1	0	0.666667	0	0	0	0	0	1	0	0	1	0	0	2	0	0.666667	0	0	1	0.666667	0	0	0	0
267781	0	0	0	0	0	0.666667	0	0	0	0	0	0	3	0.666667	0	0	0	0	0.666667	0	0	0.666667	0	0	0.666667	0.666667	2	0	0	0	0.666667	0	0.666667	1	1	0	0	0	0	0	0	0	0	0	0	0	1.33333	0	0
267996	0	0	0	0	0	0	0	0	2	0	4	4	0	0	0	0	0	2	0	0	0	0	0	0	6	0	0	0	3	0	0	0	0	0	0	0	0	0	0	0	0	0	0	0	0	0	6	0	0
268074	0	0.75	1	0.75	0.5	0.75	0	0	0.75	0	0.75	0.5	0.5	0	0.75	0	0	0.5	0	0.75	14	4	4.25	7.25	2.5	2	4.5	0.75	0.75	0	0.75	2.75	7	1.5	1.25	3.25	8	11.25	6.75	1.75	0.75	2.5	0.5	1.5	0.75	1.5	0	4	0.75
268125	0	0	0	0	0	0	0	0	0	0	0	0	0	0	0	0	0	0	0	2	0	0	0	0	0	7	0	0	0	0	0	0	0	0	0	0	0	0	0	0	0	0	0	0	0	0	7	0	0
268220	0.5	0	0	1	2.25	1	0.75	0	1	0.75	1.75	0.75	1	1.75	0.75	2.75	1.75	2.5	3.5	3.5	6.25	3.25	13.75	10	4.25	11	4	1.75	5.75	0	1.25	2.5	5.25	1.75	1.25	1.25	0.5	0.75	7.5	4.25	0.5	15.25	7.25	3.5	5.25	1.5	11.5	14.25	1.5
268231	0	0	0	0	0	0	0	0	0	0	0	0	4.33333	0	0	0	0	0	0	0	0	0	0	0	1	0	2	0	0	0	0	0	0	0	0	0	0	0	0	0	0	0	0	0	0	0	0	0	0.666667
268410	0	0	0	1	0	0	0	0	0	0	0	0	0.5	1	0	0	0.5	1	0	0	0.5	0	0.5	1	3	0	1	0	0	0	0	0.5	0.75	0	0.75	1	0	0	1.25	1	0	0.75	1.25	0	0.5	0.5	1	0	0
268425	0	0	1.33333	0	1	1.33333	0.666667	0.666667	2	1	1.33333	2.66667	2	2.33333	0.666667	0	0.666667	1	0.666667	0	0	0	0	0	1.33333	0	0.666667	0	0	0	0	1	2.33333	2	1.66667	0	0.666667	0	1.66667	1.33333	0	0.666667	2.33333	0	2.66667	0	3	0	0.666667
268538	1.5	2.16667	1.33333	0	1.33333	0.5	5.83333	1	1.16667	2.83333	2.16667	0.833333	0	0.333333	0	0	0.333333	1	1.66667	2.5	1.83333	2.33333	1.16667	1.33333	0.333333	0.833333	0	0.666667	1.33333	0	0.333333	0.666667	0.666667	0.5	0	0.5	0.5	0	1.83333	0.666667	0.333333	0.5	0.833333	1.5	0.666667	1.66667	0.833333	0.666667	0.333333
2686384	0	0	0	0	0	0	0	0	0	0	2	2	6	0	2	0	0	0	0	0	0	2	0	0	0	0	0	0	0	0	0	0	0	0	0	0	0	0	0	0	0	0	0	0	0	0	2	0	0
268730	0	0	0.75	0	0	0	0	0	0	0	0	0	0	0	0	0	0	0	0	0	0	0	0	0	0	0	0	3.5	4.5	2.75	0	0.75	0	0	0	0	0.5	0	1.75	0	0	0	0	0	0	0	0	7.5	0
268755	0	0	0	0	0	0	0	0	0	0	0	0	0.666667	0	0	0.666667	0	0	0	0	0	0	0	0	0	0	0	0	0	0	0	0	0	0	0.666667	0	0	0	0	0	0	0	0	0	0	0	0	0	0
268841	0	0	0	0	0	0	0	2	2	0	0	4	5	9	0	4	0	4	3	5	5	4	0	0	5	3	2	2	0	0	0	2	0	2	4	0	0	0	0	0	0	5	0	0	0	0	4	0	3
268910	0	1	0	1.33333	0	0	1	0	3	0	0	0	4	0.666667	0	0	0.666667	0.666667	0	0	0	0	0	0	0	0	0	0	0	0	0	0	0	0	0	0	0	0	0	0	0	0	0	0	0	0	0	0	0
269068	0	0.666667	0	0	0	0	0	0	0.666667	0	0	1	0	0	0	0	0	0	0	0	0	0	0	0	0	0	0	0	0	0	0	0	0	0	0	0	0	0	0	0	0	0	0	0	0	0	0	0	0
269107	4	0	12	2	5	7	7	0	7	3	18	14	4	0	3	4	0	0	6	0	0	3	0	3	2	0	0	0	0	0	2	2	0	0	2	0	0	0	0	0	0	0	0	0	0	0	0	0	0
269156	0	1	0.75	0.75	1.25	2.25	0	1.75	1.5	1.5	3.25	5.75	1.75	2.25	0.5	0	1.25	2.25	6.25	1.25	1.25	1.25	0	1	1.5	0.5	1	0.5	1.75	0	1	1.5	4.25	3	3	0.5	0	0	1.25	1.25	0.5	0.75	1.25	1	0	0.5	4.25	0.5	0
269178	0	0	0	0	0	0	0	0	0	0	0	0	0	0	0	0.333333	0	0.666667	0	0	0	0	0	0	0.5	0	0	0	0	0	0	1.16667	0	0	0.333333	0	0	0	0	0	0	0	0	0	0	0	0	0	0
269386	0	0	0	0	1	0	10	0	0	25.5	1.5	6	15.5	5.5	1	5	1	0	0	0	0	0	0	0	0	0	0	0	0	0	0	0	0	0	0	0	0	0	0	0	0	0	0	0	0	0	0	0	0
269401	0.5	0	0	0	0	0.75	0	0	0	0	0	0	0	0	0	0.75	0	0	0.5	0	0.5	0	0	0	0	0	1	0	0	0	0	0	0	0	0	0	0	0	0	0	0	0	0.75	0	0	0	0	0	0
269418	3.33333	4.66667	4.33333	4.66667	7.66667	14.3333	1.33333	4	7.66667	10.6667	6.33333	7.33333	6.66667	21.6667	4.33333	11	7.66667	9.66667	10	9.33333	10.6667	9.33333	4.33333	28.3333	12.3333	2.66667	15.6667	20.6667	50.6667	4.33333	5.33333	25.6667	58	15.6667	39.6667	10.3333	4.33333	2.66667	12.3333	15	3.33333	9.33333	18.3333	6	20	5	14.6667	5.66667	7.66667
269532	0	0.5	0	0.75	0	0	0	0	0	0	0	0	0.5	0	0	0	0	0	0	0	0	1.25	1.5	1	0.75	0.5	1	0.5	1.5	0	0	0.75	0.75	1.75	0.5	0.5	0	0	0.75	1.25	0	2.25	0	0	0	0.75	0	0.75	0.75
269657	0	0	0.5	0	0	0	0	0	0.5	0	0.5	0	0.5	0.5	0	0	0	0.5	0	0	0	0	0	0	0	0	0	0	0	0	0	0	0	0	0	0	0	0	0	0	0	0	0	0	0	0	0	0	0
269673	0	0	1	0	0	0	4	0	0	0	0	0.666667	0.666667	0	0	0	0	0	0	0	0	0	0	0	0	0	0	0	0	0	0	0	0	0	0	0	0	0	0	0	0	0	0	0	0	0	0	0	0
269716	3	3	7	0	4.33333	1.33333	0	0	0	0	0.666667	0	4.33333	0	0	0	1	1	0	0	0.666667	4.33333	0	0	0	0	0	0	0.666667	0	0.666667	0	0	6	11.3333	2	0	0	0	0.666667	0.666667	0	0	3.66667	0	0	2	0	2.66667
269726	0	0	0	0	0	0	4.33333	0	0	0	0	0	0	1	0.666667	0	0	0	0	0.666667	0	0	0	0	0	0	0	0	0	0	0	0	0	0	0	0	0	0	0	0	0	0	0	0	0	0	0	0	0
269775	0	0	0	0	0	0	0	0	0	0	0	0	1.33333	0	0	0.666667	0	0	0	0	0	0	0	0	0	0	0	0	0	0	0	0	0	0	0	0	0	0	0	0	0	0	0	0	0	0	0	0	0
269907	0	0	0	0	0	0	2.2	22	0.6	0.4	0	0	0	0	0	0	0	0	0.6	0	0	0	0	0	0	0	0	0	0	0	0	0	0	0	0	0	0	0	0	0	0	0	0	0	0	0	0	0	0
269911	0	0.666667	0	0	0	0	0	0	0	0	0	0	0	0	0	0	0	0	0	0	0	0	0	0	0	0	0	0	0	0	0	0	0	0	0	0	0	0	0	0	0	0	0	0	0	0	0	0	0
270015	0	0	0	0	2	0	0	0	0	0	0	9	0	2	0	0	0	0	0	0	0	2	0	0	0	0	0	0	3	0	0	0	0	3	5	0	0	0	0	0	0	0	0	0	0	0	0	0	0
270030	0	0	0	0	0	0	0	0	0	0	0	0	0	0	0	0	0	0	0	0	0	0	0	2	0	0	0	0	0	0	0	0	0	0	0	0	0	0	0	0	0	0	5	0	3	0	0	0	0
270081	4	4	3	2	0	0	0	0	0	0	0	2	4	0	0	0	0	4	0	0	2	11	0	3	2	0	0	0	0	0	0	2	2	0	0	0	0	0	0	0	0	0	0	2	0	0	2	0	0
270094	0	0	0	0	0	0	2	1	0	0.4	0.4	0.4	0	0	0	0	0	0	0	0	0	0	0	0	0	0	0	0	0	0	0	0	0	0	0	0	0	0	0	0	0	0	0	0	0	0	0	0	0
270145	0	0	0	1.33333	0	0	0	0	0.666667	0	0	0	0	0	0.666667	0	0	0	0	0	0	0	0	0	0	0	0	0	0	0	0	0	0	0	0.666667	0	0	0	0	0	0	0	0	0	0	0	0	0	0
270158	4	1	4.66667	4.33333	1.33333	3	8	0.666667	1	11	12.6667	2.66667	4.33333	2.66667	7.33333	5.33333	1.33333	3	3	9.33333	6.33333	5.66667	2.33333	4	2.33333	7.33333	8.66667	2	2	1.33333	3	5.33333	3	7	9.33333	10.3333	1.33333	1.66667	1.33333	6	1.66667	4	3.66667	4.33333	2.66667	1.33333	2.66667	3.33333	1
270200	1.25	1.25	2.25	3	1.5	1.5	0.75	0	1.75	0	1	0.5	2.25	0.5	1.75	1.75	1.5	1	0.75	2.75	27.5	10.5	15.5	15.25	4.5	3.5	9.75	0.75	1	2	2	8.25	9.75	3.5	3.25	8.75	20.25	33.25	20.5	5.5	2.75	7.75	3	3.25	3.75	2.75	0.5	12.5	3
270303	1	1	1	0.75	2.25	5	0	2	1	0	2.25	1.5	0.5	2.5	0	0	1.75	0.75	0.75	0.5	0.75	0.5	0	0.5	1.25	0	0.5	0.5	0.75	0	0	0	0.75	0	0.75	0.5	0	0	0.5	0	0	0.5	0	0.5	0.5	0.5	0.75	0	0
270382	0	0	0	0	0	0	0	0	0	0	0	0	0	0	0	0	0	0	0	0	1	0.5	1	0.5	0	0	0	0	0	0	0	0	0	0	0	0.5	0	0.75	0	0	0	0.5	0	0	0	0	0	0.75	0
270385	0.5	0	0	0	0.75	1.5	0.5	0.5	0	0	1.25	1.75	0.5	3.25	0.5	0	0.75	1.25	1.25	0.5	0.5	1	0	0.75	0	0	1	1	1.5	0	0.5	1	0.5	5	2.75	0.5	0	0	0.5	1.25	0	1	0.5	0	1	0	3.25	0.5	1.75
270391	0	0	0	0	0	1.33333	0	0	4.33333	4.33333	1.66667	11	3	6	2.66667	3	1.66667	0	0	0	0	0.666667	0	0	0	1	0	0	0	0	0.666667	0	0	1.33333	0	0.666667	0	0	0	0	0	0	0	0	0	0	0	0	1.33333
270448	0	1	1	0	0	0.75	0	0	0.75	0.75	0	1.25	1.25	0.5	0	0.5	0.5	0.5	0	0	0	1.25	1.25	1.25	0	0.75	0.75	2.5	2.5	1	0.5	0	0.5	0	0.75	0.5	1	0	0	0	0	0	0.5	0.75	0	0.5	0	0	0
270519	0.5	0.5	1	0	1	1.5	0.75	1	1	1	0	0.75	0	0	0	0.5	0.75	2	0	0.75	1.25	0.75	0	1	1.75	1.25	1	2	3	0	0.5	0	0	1.25	0.75	0.75	0	0	0.5	0.5	0	0	0.75	0	0	0	1.5	0	0.75
270571	9.5	16.75	9	20.75	108.25	27.5	8	17.5	19.25	8.75	25.25	122.5	19.5	101.25	14.5	30.75	36.25	34.25	77.25	15.75	5.75	14.75	11.5	5.5	3.5	4	10.25	8.25	15	1.5	4	15.5	9.25	26.25	25.75	4.5	2.25	0.75	6.5	7	2.75	7.5	22.5	3.75	27.25	3.5	23.75	5.5	15.25
270866	5.75	10.25	4.5	8.25	9.25	4.25	2	2	4.75	7	7	9	10	4	2.75	2.25	5.5	5.25	4.5	3.75	11.25	2.5	1.25	5	7.75	10.5	10.5	7	12.5	2.25	5.25	2.75	4.5	5.75	3.5	7.5	1.5	2.5	3.75	6.5	4.75	5.25	8.75	3.5	7.5	6.75	14	2.5	6
270876	0	0	0.666667	0	0	0	0	0	0	0	0	0	0	0	0	0	0	1	0	0	0	1	0	0	0.666667	0	0	0	0.666667	0	0	0.666667	0	1	1.33333	0.666667	0	0	0	0.666667	0	0	0	0	0	0	0	0	0
270993	1.5	5.25	2.25	4	7	10	0.5	2.75	11.25	3.75	9.75	24.75	7.25	13	2.75	6.75	5.75	5.25	9.75	5.25	6	5.5	2.75	3	29.25	3.75	12.75	3.75	8.5	3.75	1.25	16	3	14.25	15.75	4.75	1	3.75	5.75	5.25	15	5.75	9.25	3.5	9	9.5	10.25	2.75	6.75
271013	0.666667	2	2.33333	4.66667	2	1.66667	0	0	2.66667	0	2.33333	2	16.3333	2	3.66667	4	1.66667	5.33333	1	1	5.33333	15	5	7	15.6667	4	6.66667	1.33333	1.66667	0.666667	1.66667	7.66667	5	4.33333	5.66667	6.66667	9.33333	16	7.33333	15.6667	3	9	5.33333	4	5.33333	1.33333	1.33333	13	1.33333
271068	4	4	5	8	5	8	2	2	0	0	2	2	2	2	0	0	5	2	0	0	2	0	3	4	5	0	0	0	0	0	3	5	5	0	2	5	0	0	3	0	0	0	3	2	0	2	3	2	5
271563	0	0	0	0	0	0	0	0	0	0	0	0.75	0	0.75	0	0	0.5	0.5	0	0	0	0	0	0	0	0	0	0	0	0	0	0	0	0	0	0	0	0	0	0	0	0	0	0	0	0	0.75	0	0
271602	1	1.75	2.25	1	0	0.75	0	0	0.75	1.75	1	14.5	2	2.5	0	0	1	0	0.5	0	1.25	0.5	2	2.5	0.75	0.5	0.5	0.5	0.75	0	0.75	0	0.5	0	0.5	1.25	0	1.25	0	1.25	0	0.75	4.5	0.5	1.75	1	7	1	0.75
271689	0	0	0	0	0	0	0	0	0	0	0	0	0	0	0	0	0	0	0	0	0	0	0	0	0	0	0	0	0	0	0	0	0	0	0	0	0	0	0	0	0	0	0.75	0	0.5	0	0	0	0
271706	0	0	0	0	0	0	0	0	0	0	0	0	0.666667	0	0	0	0	0.666667	0	0	0.666667	3	0	0	0	0	0	0	0	0	0	0	0	1.33333	2.33333	0.666667	0	0	0	2.66667	0	1	0	0	0	0	0	0	0
272072	0	1.66667	0	1.33333	0	0	0	0	0	0.666667	0	3.66667	0.666667	0	0	0	0	0.666667	0	0	0	0	0	0	0	0	0	0	0	0	0	0	0	3	2.33333	0.666667	0	0	0	0.666667	0	0	0	0	0	0	2	0	0
272080	0	0	0	0	0	0	0	0	0	2	3.66667	0	0	0.666667	0	0	0	0	0.666667	0	0	0	0	0	0	0	0	0	0	0	0	0	0	0	0	0	0	0	0	0	0	0	0	0	0	0.666667	0	0	0
272175	0	0	0	0	0	0	0	0	0	0	0	0	0	0	0	0	0	0	0.5	0	0	0	0	0	0	0	0	0	0	0	0	1.25	0	0	0	0	0	0	0	0	0	0	0.5	0	0	0	0.75	0	0
272213	0	1.33333	0	1	0.666667	1.66667	0	0.666667	1	1.33333	3.33333	2.66667	3.33333	1.66667	2	1.33333	1.66667	4.33333	0	0	1.33333	2	0.666667	0.666667	2	0.666667	2.33333	2	1.33333	0	1	2	1.33333	6.33333	6.66667	1.33333	0	0.666667	1.33333	1.33333	0.666667	2	3	0.666667	4.33333	0.666667	5	1.33333	0
272319	0	0	0	0	0	0	0	0	0	0	0	0	0	0.4	0	0	0.6	1.2	0	0	0	0	0	0	0	0	0	0	0	0	0	0	0	0	0	0	0	0	0	0	0	0	0	0	0	0	0	0	0
272555	2	0	4	0	0	0	2	0	0	0	0	2	0	0	0	0	2	0	0	0	0	0	0	0	2	0	0	0	0	0	0	0	0	0	0	2	0	0	0	0	0	0	0	0	0	0	0	0	3
272595	0	0	0	0	0	0	0	0	0	0	0	0.5	0	0	0	0	0	0	0	0	0	0	0	0	0.75	0	0	0	0	0	0	0	0	0.75	0.5	0	0	0	0	0	0	0	0.5	0	0	0	0	0	0
272608	0	0	0	3	0.5	0	0	0	0	0	0	1.25	0.5	0	0	0.5	0	0	0	0	0	0	0	0	0	0	0	0	0	0	0	0	0	0	0	0	0	0	0	0	0	0	0	0	0	0	0	0	0
272749	0	0.75	0	0	0	0	0	0	0	0	1	0	0	0.5	0	0	0	0	0	0	0	0.5	0	1.5	0	0	0	0	2.25	0	0	1.75	0	0	0	0	0	0	0	0.5	0	0	0	0	0	0	0.5	0	0
272899	0.5	0	0	0	0	0.75	0	0.75	0.5	0	1	0	0.5	3.25	1	0	0.5	0.75	2.25	1.75	0.5	0.75	0	0	0	0.5	0.5	0.5	0	0	0	0	0.75	0	0	0	0	0	0	0	0	0	0	0	0.5	0	0	0	1
272905	0	0	0	0	0	0	0	0	0	0	0	0	1.33333	0	0	0	0	0	0	0	0	0	0	0	0.666667	0	0	0	0.666667	0	0.666667	0	0	2	2.33333	0	0	0	0	0.666667	0	1	0	0	0	0	0.666667	0	0
272953	0.5	1.25	0.75	1.5	2	5	1.25	1	2.25	2	1.75	4.25	0.5	3.5	1	3.5	2.75	0.75	10	2.5	0.75	1.75	0.75	1.25	1	0.75	1.25	0.5	2.75	0	0	1	2.25	2.25	2.75	2	0	0.75	0.75	1.75	0.5	0	3.5	1.5	3.5	0.5	2	0	1.75
272964	3	0.666667	1.33333	3.33333	1.33333	0	1	0	1	0	1.33333	0.666667	2.33333	1	1.66667	4	1	2	1	1.33333	10.6667	7.66667	11.3333	9.33333	4.33333	1.66667	4.66667	0	0.666667	1	1.33333	3.66667	4	1.33333	1	3.66667	8.33333	12.6667	8	2.66667	3.33333	5	3	4.33333	1	2.33333	1	8.66667	1.66667
273100	0.666667	0	0	0	1.66667	0	0	0	0	0	0	0	0	0	0	6.33333	0.666667	0	0	0	0	4	0	0	0	0	0	0	0	0	0	0	0	0	2.33333	0	0	0	0	1	0	0	0	0	0	0	0	0	0
273223	0	0	0	0	0	0	0	0	0	0	0	0	0	0	0	0	0	0	0	0	0.666667	0	0	0	0	0	0	0	0	0	0	0	1	0	0	0	0	0	1	0	0	0	0	0	0	0	0	0	0
273232	0	0	0	0	0	0	0	0	0	0	0	0	3.5	0	0	1	0	0	0	0	0	0	0	0	1	0	0	0	0	0	2.5	0	0	0	0	0	1	0	0	0	0	0	0	0	0	0	0	0	0
273364	0	0	0	0	0	0	0	0	0	0	0	0.666667	0	0	0	0	0	0	0	0	0	0.666667	0	0	0	0	0	0	0.666667	0	0	0.666667	0	0	0	0	0	0	0	0	0	0	0	0	0	0	0	0	0
273431	0	0	0	0	0.666667	0	1.66667	0.666667	0	0	0.666667	35	6	1.33333	0.666667	0	0	1	1	0	0	0	0	0	0	0	0	0	0	0	0	0	0	0	0	0	0	0	0	0	0	0	0	0	0	0	1	0	0
273476	0	0	0	0	0	0	0	0	0	0	0	0	0	0	0	0	0	0	0	0	0	0	0	0.6	0	0	0	0.6	0.8	0	0	0	0	0	0	0	0	0	0	0	0	0	0	0	0	0	0	0	0
27355	0	0	0	0	0	0	0	0	0	0	0	0	0	0	0	0	0	0	0	0	0	0	0	0	0	0	0	0	0	0	0	0	0	0	0	0	0	1.5	1	0	0	0	9.5	4	6	0	0	0	7
273648	2.75	1.75	1	1.75	7	17.75	3.25	2	2	4.5	9.25	15.25	2.75	4.75	2.25	2.25	3.75	1.75	1.25	7.75	1.75	3.5	0	1.75	0.75	0	1	0.75	1.75	0.5	0	2.75	1.75	3.25	1.5	0	0	0	2	0.5	0	0	0	0.5	1	0	1.25	0	0.75
273657	0	0	0	0	0	0	0	0	0	0	0	0	0	0.333333	0	0	0	0	0	0.333333	0.333333	0	0	0.333333	0.5	0.5	0	0	0	0	0.333333	0.333333	0	0.333333	0.666667	0	0	0	0	0	0	0	0.5	0.333333	0	0	0	0	0
273724	0	0	0	0	0	0.5	0	0	0	0	0	0	0	0	0	0.5	0	0	0	0	0	0	0	0	0	0	0	0	0	0	0	0.75	0	0	0.75	0	0	0	0	0	0	0	0	0	0	0	0	0	0
273776	0	2	3	3	0	0	12	2	2	0	7	47	0	0	2	0	0	0	0	0	0	0	0	0	0	0	0	0	0	0	0	0	0	0	0	0	0	0	0	0	0	0	0	0	0	0	0	0	0
273954	0.666667	4	0	2.66667	1	1	0	0	0	0	0	0	0.666667	0	0	0	0.666667	0.666667	0.666667	0	0	0	0	1.33333	0.666667	0	0	0	0	0	0	0	0	0.666667	1.66667	0	0	0	0	0	0	0	0	0	0	0	0.666667	0	0
274016	0.333333	0.5	0	0	0	0	0	0	0	0	0	0	0	0	0	0	0	0	0	0	0.666667	0	0.333333	0	0	0	0.833333	0	0	0	7.33333	0	0	0	0	0.333333	0	0	0	0	0	0	0.333333	0	0	0	0	0	0
274095	0	4	0	0	0	0	0	0	0	0	0	0	0	0	0	0	0	0	0	0	0	0	0	0	3	0	0	0	0	0	0	0	0	0	2	0	0	0	0	0	0	0	0	0	0	0	0	0	0
2740950	0	0	0	0	0	0	0.333333	0.5	0	3.83333	0.5	1.16667	0	0	0.666667	0	0	0	0	1.5	0	0	0	0	0	0	0	0	0	0	0	0	0	0.333333	0	0	1.66667	2.66667	0	0	0.333333	0	0	0	0	0.333333	0	0	0
274115	2.33333	0.666667	11.3333	17	6.66667	4.33333	0.666667	0	4.66667	1.33333	0	0.666667	0.666667	0.666667	0	0	0	2	0.666667	0.666667	0.666667	0	0	0	1	0	0	0	0	0	0	0	0	0	0	0	0	0	0	1.33333	0	0	0	0	0.666667	0	0	0.666667	0
274297	0	0	0	0	0	0	0.5	0	0	0	0	1.25	0	0	0	0	0	1	0	0	0	0	0	0	0	0	0.5	0	0.5	0	0	1.75	0	0	1.25	0	0	0	1.25	0	0	0	1	0.5	1.25	0	0	0.5	0
274374	0	0	0	0	0	0	0	0	0	0	0	0.666667	3	0.666667	0	0	1	1	0	0	0	0	0	0	0.666667	0	0	0	0	0	0	0	0	0	0	0	0	0	0	0	0	0	0	0	0	0	0	0	0
274422	2.5	2.5	1	3	0	0	1	0	1	0	0	0	3.5	1	4.5	3	1	2	1.5	2.5	21	10	16.5	16.5	6	5.5	8	0	1	1.5	2.5	6.5	13.5	3.5	2	6	18.5	28.5	19.5	6	2	8	2.5	4.5	3	3	0	9.5	4
274597	0.666667	0	0	0	1.33333	0	0	1	0	0	0	0	0	0	0	0	0	0	0	0	0	0	0	0	0	0	0	0	0	0	0	0	0	0	0	0	0	0	0	0	0	0	0	0	0	0	0	0	0
274619	0.5	0	0	0.75	0.5	0.5	0	0	0	0	0.5	0	0	0	0	0	0	0	0	0	0	0	0	0	0.75	0	0	0	0	0	0	0	0	0	0	0	0	0	0	0	0	0	0	0	0	0	0	0	0
274744	0	0	0	0	0	0	0	0	0	0	0	0	0	0	0	0	2	0	0	0	0	0	0	0	2	0	4	0	0	0	0	0	0	0	2	0	0	0	0	0	0	0	0	0	0	0	0	0	2
274965	1	3	1	0	6.75	16	1	0.5	9.5	0	1.5	0.5	0.75	0.75	0	1.75	0.5	0.75	4.5	3	0.75	1	0	0	1.5	0	1.5	0	0	0	0	0	0	0.5	0.5	0.5	0	0	0	0	0	0	0	0	0.5	0	0.5	0.75	1.25
275069	0.666667	1.33333	0.666667	0	1.66667	0.666667	0	0.666667	1	0.666667	5.33333	0.666667	2.33333	4.66667	1	0	2.33333	2.66667	10.3333	1.66667	0	1.66667	0	0	1.33333	0	0	0	2.33333	0	0	1.66667	1	1	1	1.33333	0	0	0	4	0	0	0	0	1	0	1	0	1
275138	0.666667	0	0	1.33333	0.666667	0	0	0	0.666667	0	0.666667	2	0.666667	0	0	2.66667	0	0	0	0	0.666667	0	0	0	2	0	2	1	0.666667	0	0	1.66667	0	0	0	0	0	0	0	0	0	0	0	0	0	0	2	0	2
275139	0	0	0	0	0	0	0	0	0	0	0	0	0	0.333333	2.83333	0	0	5.33333	0	0	0	0	0	0	0	0	0	0	0	0	0	0	0	0	0	0	0	0	0	0	0	0	0	0	0.666667	0	0	0	0.5
275159	0	1	0	0	0	0	0	0	0	0	0	0.666667	0	0	0	0	0	0.666667	0	0	0	0	0	0	0	0	0	0	0	0	0	0	0	0	0	0	0	0	0	0	0	0	0	0	0	0	0	0	0
275218	0	0	0.5	0.75	0.75	1	1	1	0.75	0	1	4.5	0.5	4	0	0.5	0	1	0.5	0	0	1.25	0	0	0	0	0.5	0	0	0	0	0.5	0	0.5	0.5	0	0	0	0.5	0	0	0	0	0	0	0	1.75	0	0
275366	0.666667	0	0	0	0	0	0	0	0	0	0	0	0	0	0	0	0	0	0	0	0	0.666667	0	0	0	0	0	0	0	0	0	0	0	0	0	0	0	0	0	0.666667	0	0	0	0	0	0	0	0	0
275423	0	0	1.25	1.75	1	3	0.5	0	0	0	1.5	2.5	2	3	2.75	6.75	2.25	1	3	3	1	3.5	0	0	1	0.5	0.5	0	1.25	0	0	0.5	1	1.5	1.5	0.5	0	0	0.5	1.25	0	0.75	0	0	0	0	0.75	0	0
275563	2	7	3	12	2	6	0	0	3	0	16	3	2	0	0	3	0	2	4	2	0	0	0	0	22	0	2	0	0	0	0	0	6	0	2	0	0	0	0	0	0	0	0	0	0	0	0	0	2
275627	0	0	0	0	0	0	0	0	0	0	0	0	0	0	0	0	0	0	0	0	0	0	0	0	0	0	0	0	0	0	0	0	0	0	0	0.666667	0	0	0.666667	0	0	0	0	0	0	0	0	0.666667	0
275628	0	0	0	0	0	0	0	0	1.66667	0	0	0.666667	1	0	0	1	0	0	0	0	0	0	0	0	0	0	0	0	0	0	0	0	0	0	0	0	0	0	0	0	0	0	0	0	0	0	0	0	0
275869	0	0	0	0	0	0	0	0	0	0	0	0	0	0.666667	0	0	0	0	0	0	0	0	0	0	1	0	0	0	0	0	0	0	0	0.666667	0	0.666667	0	0	0	0	0	0	0	0	0	0	0	0	0
275974	2	6	3	0	2	3	0	0	0	0	13	2	5	0	0	0	0	0	0	0	0	0	0	0	0	0	0	0	0	0	0	0	0	0	0	0	0	0	0	0	0	0	0	0	0	0	0	0	0
275987	0	0	0	0	0.666667	0	0	0	0	0	0.666667	0.666667	0	0	0	0	0	0	0	0	0	0	0	0	0	0	0	0	0	0	0	0	0	0	0	0	0	0	0	0	0	0	0	0	0	0	0	0	0
276044	0	0	0	0	0	0	0	0	0	0	0	0	0	0	0.4	0	0	0	0	0	0.4	0	0	0	0	0.4	0	0	0	0	0	0	0	0	0	0.8	0.4	0	0	0	0	0	0	0.6	0	0	0.6	0	0
276149	1	0	0.4	0	0	0.8	1.4	0	0.6	0	1.2	3.2	0	0	0	0	0	0	1.2	1	0	0	0	0	0	0	0.4	0	0	0	0	0	0	0	0	0	0	0	0	0	0	0	0	0	0	0	0	0	0
276190	0	0.666667	0	1.66667	0	0	1.33333	0	0	0	0	0	1	0	0.666667	1	0	1	0	0	0	0	0	0	0	0	0	0	0	0	0	0	0	0	0	0	0	0	0	0	0	0	0	0	0	0	1	0	0
276195	0	2.66667	1.33333	1	0	0	0	0	1	0	0	0	0	0	0	0	0	1.33333	0	0	0	0	0	0	1	0	0	0	0	0	0	0	0	0	0	0	0	0	0	0	0	0	0	0	0	0	0	0	0
276260	2	12	8	6	8	4	3	0	9	3	6	7	2	0	0	8	2	2	8	2	0	5	0	0	21	2	7	0	4	0	0	4	4	3	4	2	3	0	2	0	2	3	3	0	3	0	12	0	3
276312	0	0	0	0	0	0	0	0	0	0	0	0	0	0	0	0	0	1	0	0	0	1.66667	0	0	0	0	0	0	0	0	0	0	0	0	0	0	0	0	0	0	0	0	0	0	0	0	0	0	0
276386	1.5	2.75	1.75	2	0	3	2.25	3.25	4.25	4	2	12.5	1.5	5.25	1	0.75	4	2	4.5	7	0.75	0.75	0	0.5	0.75	1	1.75	0.5	1	0.5	0	2.75	1.25	10	6.25	1.25	0.75	1.25	0.75	9	1.25	1.5	1	1	0.75	0.75	15	1	2
276404	4.75	6.25	7.5	14.25	21	12	4.75	4.25	12.75	6	18.75	23.5	12.75	43	7.75	12.75	9	8.75	9.75	12.25	5	8.5	5	2.5	7.75	1.5	4.75	3	8	1	5.75	4	6.25	4.5	7	1.25	0.75	1.25	3.5	8.5	4.75	3.25	12.75	2	15.25	3.25	56.5	3.25	10.75
276478	97	84.5	100.5	111	68.5	43.5	50	11.5	45	10	67	24.5	173.5	44	155	143.5	67	74.5	93.5	143.5	1250	600.5	748.5	973	342.5	221	517.5	43.5	48.5	84	77	425.5	663	163.5	145	429.5	923.5	1712	876	293	218.5	379.5	160.5	202	136	147	36.5	613	165.5
276484	0	0	0	0	0	0	0	0	0	0.4	0	1.2	0	0	0.4	0	0	0.4	0.4	0	0	0	0	0	0	0	0	0.8	0.8	0	0	0	0	1.2	1.2	1.2	0	0	0	0	0	0	0	0	0	0	0	0	0
276561	0	0	0	0	0	0	0	0	0	0	0	0	0	0.4	0	0	0	0	0	0	0.6	0.8	0.6	37.2	5.4	0	0	40.4	51	0.8	0	0	0.6	0	0.4	0	0	0	0.6	0	0	0.6	0	0	0	1.4	0	0	3.4
276643	0	0	0	0	0	2	0	2	0	0	0	0	0	0	2	0	8	6	0	0	0	12	0	2	0	0	0	0	0	0	2	0	0	3	3	2	0	0	0	0	0	0	0	0	0	0	0	0	0
276663	1.66667	0	0	1	0.666667	0	0	0	1.33333	0	0	0	0	0	0	0	0	1	0	0	0.666667	0	0	0	0	0.666667	0	0	0	0	1	1.33333	0	0	0	0	0	0	0	0	0	0	2	0	1.33333	0	0	0	0
276762	0	5	1	1	0.666667	0	0	0	0.666667	1	0.666667	3	5.33333	0.666667	0	0	0	0	1	1	0.666667	0	0	3.33333	24.6667	1.66667	4	7.66667	12.6667	0	2.66667	4.66667	3.33333	0.666667	0.666667	0	0	1.33333	4.33333	0.666667	1	0	5.33333	1	8	1	19.6667	3.33333	2
277179	0	0	0	0	0	0	0	0	0	0	0	0	4	0	0	0	0	3	0	0	0	0	0	3	32	0	0	3	6	0	2	24	5	6	4	0	0	0	4	0	0	0	0	0	0	0	0	0	3
277202	0	1.33333	0	0	0.666667	1.33333	0	0	0.666667	0	0	0	0	0	0	0	0	0.666667	0.666667	0	0	0	0	0	0	0	0	0	0	0	0	0	0	0	0	0	0	0	0	0	0	0	0	0	0	0	0	0	0
277293	0	0	0	0	0	0	0	0	0	0	0	0	0	0	0	0	0	0	0	0	0	0	0	0	0	0	0	0	0	0	0	0	0	0.666667	1.33333	0	0	0	0	0	0	0.666667	0.666667	0	0	0	1	0	0
277329	0	1.33333	0	1.33333	1.66667	2	0	0	0	0	0.666667	0.666667	0.666667	0.666667	0	0	0	0	1	0	0	1	0	0	0	0	0.666667	0.666667	0.666667	0	0.666667	1.33333	0	0	0.666667	0	0	0	0	0	0	0	3.33333	0	8.33333	0	18	0.666667	1
277420	0	0.666667	0	0	0	0	1.66667	1.33333	0.666667	0	0	1.66667	0	11	1.33333	0	1	0	48.6667	7.66667	1.33333	0.666667	0	0.666667	12.3333	4	11	0	0	0	0.666667	1.66667	4.33333	16.6667	14.3333	4.33333	0	0.666667	1.33333	7	0	2.66667	0	0	0	0	1	1	4
2774254	0	0	0	0	0	0	0	0	0	0	0	0	0	0	0	0	0	0	0	0	0	0	0	0	0	0	0	0	0	0	0	0	0	0	0	0	0	0	0	0	1	0	0	0	0	3	0	0	0
277443	0	0	0	0	0	0	0	0	0	0	2	0	0	0	0	0	0	0	0	0	0	0	0	0	0	0	3	0	0	0	0	0	0	2	0	0	0	0	0	0	0	0	2	0	0	0	0	0	4
277574	0.666667	12.3333	0	1.66667	2	0	0	0.666667	0	0	0	0	0.666667	0.666667	0	1	0	1.33333	1.66667	0.666667	0.666667	0.666667	0.666667	0.666667	3	0	2.66667	1	0	0	1.33333	2.66667	0	19.3333	13.3333	4.33333	0	0	0.666667	6	0.666667	2.66667	0	0	0	0	2.66667	0	1
277588	0	0	0	0	0	0	0	0	0.5	0	0.5	1.5	1	0.75	0	0.5	0	0.5	0	0	0	0.5	0	0	1	0	0.75	0	0.75	0	0	0.75	0.5	0.5	1	0	0	0	0	0.5	0.5	0.5	0	0	0	0	1	0	0
277626	0	0	0	0	0	0	0	0	0	0	0	0	0	0	0	0	0	0	0	0	0	0	0	0	0	0	0	0	0	0	0	0	0	0	0	0	1.6	2.4	2.8	2	6	0	0	0	0	0	0	0	5
277652	20	1	0	0	5.5	0	0	0	0	0	0	0	54.5	0	10.5	0	0	16.5	0	0	0	0	0	27.5	4	3	12	206	163	318	0	1	0	0	0	0	7	6	8	4.5	164.5	6	0	1	0	85.5	1.5	22.5	50
277922	0.666667	1.33333	0	0	1	0	0	0	0	1	0	0.666667	0	0	0	1	1.33333	2.33333	0	0	0	0	0	0	2	0	0	0	0.666667	0	0	0.666667	0.666667	2	2.33333	1.33333	0	0	0	0	0	0	0.666667	0	0	0	2.66667	0	0
277933	0.5	7.83333	5.16667	7	2	2.33333	1.33333	1.5	3.66667	1.33333	33.6667	1.83333	5	2.33333	1	8.66667	2	4.83333	17.3333	10.6667	4.83333	2.33333	3.66667	2.66667	22.3333	12	55.6667	6	7.83333	1.83333	7.16667	41.6667	32.8333	4.5	7.83333	2.83333	2	2.5	5.33333	4.5	1.83333	10	56.8333	2.83333	52.5	5.66667	7.5	4.5	8.5
277946	0	0	0	3.33333	0	0.666667	0	39.3333	1.33333	0	1	0	9.33333	1.33333	1	1.33333	3.66667	56.6667	1	0.666667	0	28.6667	1.66667	0.666667	0.666667	0	0	0	0	0	3.33333	0.666667	0	10	13.6667	5.33333	0	0	0.666667	10.3333	0	2.66667	0	0.666667	0	0	1.33333	0	1.66667
278059	0	0.5	0	7.75	7.25	1.5	0	2.25	3.75	1	0	0.5	1.5	3.25	0.5	12.25	0.75	7	2.25	0.5	0	0	0	0	0.75	0	0	0.75	0.5	0.5	0	0.75	0.5	0	0	0	0.5	0	0.75	0	0	0.75	0	0	0	0	0.75	0	0
278098	9	10	10	8	7	9	0	5	0	7	13	57	11	7	2	8	9	12	36	8	21	7	7	15	51	7	14	4	8	0	16	16	8	5	9	8	0	3	5	6	5	8	80	6	90	4	13	26	8
278123	0	0.666667	0.666667	0	0	1.33333	0	0	2	0	1.33333	0.666667	1.66667	3.33333	0	23.3333	1.33333	4.66667	4	0	1	3.66667	1.33333	2.33333	6.33333	0	3.66667	1.33333	1.33333	0	0.666667	21	0	0	0	0.666667	0.666667	0	0	0.666667	1.33333	1	0	0	1	0	1.33333	1	4.33333
278392	0	0	0	0	0	0	0	0	0	0	3	0	0	3	0	0	2	2	24	0	2	0	0	0	5	0	13	0	0	0	0	3	0	0	0	2	0	0	2	8	2	0	15	0	11	0	20	2	5
278440	4	0	2.33333	6.33333	0	0.666667	0	0.666667	0	0	2	0	50	6	2	2.33333	1	9.66667	0	0	0	0	0	0	0	0	0	0	0	0	0	0	0	0	0	0	0	0	0	0	0	0	0	0	0	0	0	0	0
278506	2	1.5	2	4	2	2.5	0	0	0	2.5	0	0	0	0	0	0	0	0	0	0	0	0	0	0	0	0	0	0	0	0	0	0	0	0	0	0	0	0	0	0	0	0	0	0	0	0	0	0	0
278563	66	94	275	13	143	57	2	4.33333	1	0.666667	3.66667	1.66667	65	19.6667	8.66667	12.3333	16	21.3333	2.33333	1.33333	15.6667	56.3333	5	5.66667	15.6667	10.6667	4	2.33333	4.66667	1.33333	9	8	16.3333	84.3333	281.333	40.3333	2.66667	3	8.33333	3	3.33333	8.66667	7.33333	11.3333	4.66667	0	16.6667	2.33333	28.6667
278609	1.25	1	0	0.75	6.5	0.5	1.5	2	4.5	4.25	9.25	32	0	0.5	1.25	2	1.5	2.25	12.5	2.75	1.25	1	0	0	0	0.75	3	0.75	1	0	0.5	0	1.25	0	1	0	0.5	0.5	0	1.5	0	1	1.75	0	0.5	0	0.75	0	3.25
278667	1.5	2	2.25	4	1	1	0	0	1	0	0	2.5	3.75	1.5	0	0	0.5	0.5	1.25	0.5	1	0	0	0	0.5	0	1	0.75	0.5	0.5	0	1.75	0.5	0	0	0	0	0.5	1.25	0.5	0	0	1	0.5	0.75	1	0	0	0.75
278675	0	0	0	0	0	0	0	0	0	0	0	0	0	0	0	0	0	0	0	0	0	0	1	0	0	0	0	0	0	0	5.33333	6.33333	1.66667	0	0	0	0.666667	1.33333	2.66667	7.33333	1.66667	14.3333	20.6667	7.66667	11.6667	2.66667	6.66667	6	1
278684	140.667	191.667	358.333	47	60.3333	40	108.667	10	65.6667	32.3333	20	6	96.6667	86.6667	96.3333	67	33	79.6667	21	80	38.6667	22.3333	58.6667	52.3333	7.66667	28	28.3333	7.33333	7	21	124.667	22.6667	46.6667	23.3333	27	17.3333	2.33333	3.66667	18	23.6667	7.66667	49	58	21	54.6667	5.33333	27	12.3333	12.6667
278758	0	0	0	0	0	0	0	0	0	0	0	1	0	0	0	0	0	0	0	0	0	0	0	0	1	0	0	0	0.75	0	0	0	0	0	0	0	0	0	0.5	0	0	0.75	0	0.5	0	0	0	1.25	0
278901	0.5	0.75	0	1.25	1.5	0	0	0.5	1	0	5.25	2.75	0.75	1.5	1.75	0.5	2.25	13.75	1.5	0	0	4	0.5	1.5	0	0	0	0	0	0	0	0.75	0	0	0	0	0	0.5	0	0.5	0	0	0	0	0	0	2	0	0.75
278912	303	56.6667	208.667	30.6667	42.6667	61	411.333	19.6667	62.3333	31.6667	35	83.3333	50.3333	143.333	136.333	32.6667	76.3333	38.6667	25.6667	78.6667	53	97.6667	23.6667	34.3333	8	76.3333	5.33333	9.66667	6	3	8.33333	112	14	110.667	117	50.3333	7	9.66667	14	200.333	11.3333	141	25.3333	27.3333	16.6667	13	117.333	49.6667	10.6667
278928	7.5	70.5	2.5	6.5	17	46	6.5	2.5	2	289	4.5	4	2	0	3	5	3.5	26.5	3	4.5	3.5	0	0	0	0	0	1.5	0	0	0	1.5	0	1	0	0	0	0	1	0	0	0	0	3.5	0	0	0	2	0	1.5
279019	0.666667	0	0	0	2	0	0	0.666667	0	0	0	0.666667	0	0	0	0	0	0	0	0.666667	1	0	0	0	0	0	0	0	0	0	0	0.666667	1	0	0.666667	0	0	0	0	0	0	0	0	0	0	0	0	0	0
279026	0	3	0	3	12	2	8	0	53	21	23	29	13	3	2	8	4	26	4	0	0	0	0	0	0	0	0	0	0	0	0	0	0	0	0	0	0	0	0	0	0	0	0	0	0	0	0	0	0
279048	1	2	3	2	6	1	2	0	10.5	69.5	4.5	4.5	53.5	41	57	37.5	16	106.5	1	4.5	1	3	13	0	0	1	1.5	0	0	0	1.5	6.5	1.5	0	0	0	0	0	2	0	0	0	10	8	13.5	0	6	4	2.5
279059	0	2.66667	0	0	0	0.666667	0	0.666667	0	0	7	0.666667	0	0.666667	0	0	0	0	2.33333	1.66667	0	0.666667	0	0	0	0	0.666667	0	0	0	0	0	0	4	4.33333	0.666667	0	0	0	1.33333	0	0.666667	0	0	0	0	1.33333	0	0.666667
279107	0	0	0	0	0	0	0	0	0	0	0	0	0	0	0	0	0	0	0	0	0	0	0	0	0	0	0	0	0	0	0	0	0	2	0	0	0	0	0	0	0	0	0	0	0	0	0	2	0
279115	1.33333	5	3.33333	1.33333	14.6667	3.66667	2.66667	0	4.33333	0	4.33333	3	2	2.66667	1.33333	8.66667	1	4	26	9.33333	8.66667	30.6667	3	32.3333	37	9	22.6667	12.3333	62.3333	2.33333	6.33333	18.6667	17.6667	19.6667	38	12.3333	0	1.33333	8.66667	15.6667	0.666667	18.6667	11.3333	5.66667	20.6667	1.33333	12.3333	7.66667	6.66667
279298	353.667	511.333	210.333	1319.67	325.667	204	190.667	65	79.3333	1119.33	223	150	203	219.333	278.667	345.333	153	317.333	140.667	124	38.6667	137.333	112.333	57.3333	40.3333	226	313.667	229.333	154.667	84.6667	71.6667	137.333	103	369.333	225	145.333	21.3333	14.6667	46.6667	135.333	115.667	85.3333	81	83.6667	65.6667	142.333	98.3333	57.3333	31.6667
279306	1	2	1.5	2	10.5	3	4	4	4	0	7.5	4	29	29.5	1	3.5	2.5	2	88	42.5	12.5	1.5	3	0	16.5	1.5	29.5	0	0	0	3.5	61	25	1.5	2	0	1.5	2	13.5	0	1.5	0	2.5	9	0	1.5	67	2	3.5
279340	11.6667	3.33333	7	7.66667	3.66667	11	1	5.66667	37.3333	4.66667	6.33333	2.66667	23.6667	35.6667	12	283	25.3333	58.3333	87.6667	6	21.6667	69	21.3333	26.3333	116	2.66667	68	15	14	3.66667	6	214.333	20.3333	5.33333	2.33333	4.33333	4.33333	3.33333	5	0.666667	20	7.66667	10.3333	2	2.33333	2.33333	1	12	49.6667
279431	0	0	0	0	0	0	0	0	0	0	0	0	0	2	0	0	0	0	0	0	0	0	0	3	3	0	3	0	0	0	0	0	0	0	0	0	0	0	0	0	0	0	0	0	0	0	0	0	0
279487	0.333333	0.333333	6.33333	0	0.833333	0.833333	0.333333	0.833333	0.333333	0	3.33333	0.833333	1.83333	2.83333	0	0	0.666667	1.33333	8.5	8	8.16667	0.5	1.16667	2.5	2.16667	0.333333	6.33333	0.5	0.333333	0	1.66667	3.33333	1.5	21.5	19.5	8.33333	0.666667	1.5	1.16667	54.5	1.16667	18	0.5	0.5	0.666667	2.16667	36	0.666667	3.16667
279492	8	13	8	38	14	12	6	4	9	0	36	25	6	7	2	13	7	8	20	9	2	11	3	8	16	0	3	3	23	0	0	8	2	0	0	2	0	0	4	3	2	6	3	3	7	4	4	5	2
279534	1.2	0.6	2.8	0.6	3.2	0.4	10	0	1.2	1.4	2.6	4	8	0.6	35.8	2	1.4	1.6	1.4	43.2	38.2	1.4	0.6	1.6	59	0.6	0.6	0.8	1.8	0	1	1.6	12	1.8	1.4	2.6	0	0	1.6	2	2.8	2.8	1	3.2	0	1.4	0	5.6	1
279659	0	2	0	0	7	0	0	0	9	0	11	73	4	3	2	3	0	3	3	2	0	0	0	0	0	0	0	0	0	0	0	0	2	3	0	0	0	0	0	0	0	3	2	0	2	0	0	0	3
2797559	12	30	8	14	44	17	6	4	11	3	45	65	2	2	5	8	6	14	4	4	4	23	2	5	6	2	4	3	5	0	2	2	2	4	7	9	0	2	0	0	2	7	5	0	2	0	2	0	2
2797565	0	0.75	0	0.25	0	0.375	0.5	0	0	0	0.5	0	0	0.375	0	0	0	0.375	0.875	0	0.5	0	0	0.5	0.25	0.25	0.625	0	0	0	0.5	0.25	0.375	0.5	0	0	0	0	0	0	0	0	0.375	0	0	0	0	0	0
2806353	0	0	0	0	0	0	0	0	0	0	0	0	0	0	0	0	0	0	0	0	0	0	0	0	0	0	0	0	1	0.666667	0	0	0	0	0	0	0	0	0	0	0	2	0	0	0	0	0	0	0
2808641	0	0.333333	0	0.5	0	0	0.5	0	0	0	0	0.333333	0.5	0	0	0	0	0.5	0	0	0	0	0	0	0	0	0	0	0	0	0	1.83333	0	0	0	0	0	0	0	0	0	0	2.33333	0	1.83333	0	0	0	0
283117	0	0	0	0	0	0	0	0	0.666667	0	0	0	0	0	0	0	0	0	0	0	0	0	0	0	0	0	0.666667	0	0	0	0	0	0	0	0	0	0	0	0	0	0	0	0	0	0	0	1	0	0
28413	0	0	0	0	0	0	1.75	3.5	21.25	12.5	9.25	0	1.5	40	26.75	7.25	35.5	11.75	0.5	0.5	3	17.75	3.75	2.5	0.5	0	0	1	0.75	1.25	3	2	4.25	223	31.5	10	0	0	0	6.75	1.75	0	0	0.5	0	1.25	1.5	1.25	1
2862781	0	0	0	0	0	0	0.666667	6.16667	0	0	0	0	0	0	0	0	0	0	0.333333	0	0	0	0	0	0	0	0	0	0	0	0	0	0	0	0	0	0	0	0	0	0	0	0	0	0	0	0	0	0
286679	0	0	0	0	0	0	0	0	0	0	0	0	0	0	0	0	0	0	0	0	0	0	0	0	0	0	0	0	0	0	0	0	0	0	0	0	0.3	0.2	0.3	0	0.3	0	0	0	0	0	0	0	0
28702	0	0	0	0	0	0	0	0	0	0	0	0	0	0	0	0	0	0	0	0	0	0	0	0	0.666667	0	0	0	0	0	0.666667	0	0	0	0	0	0	0	0	0	0	0	0	0	0	0	0	0	0.666667
287496	0	0	0	0	0	0	0	0	1.25	0.75	0	1	0	0.75	0	0.5	0.75	0	0	0	0	0	0.5	0	0	0	0	0	0	0	0	0	0	0	0	0	0	0	0	0	0	0	0	0	0	0	0.5	0	0
287589	0	0	0	0	0	0	0	0	0	0	2	0	0	0	0	0	0	0	0	0	0	0	0	0	2	0	0	0	0	0	0	0	6	0	0	0	0	0	0	0	0	0	0	0	0	0	2	2	0
287608	0	0	0	0	0	0	0	0	0	0	0	0	2	0	0	0	0	0	0	0	2	31	0	4	0	4	0	3	0	0	131	2	6	6	0	2	0	2	9	4	5	3	7	0	5	0	3	0	6
287691	0	0	0.5	0	0	0	0	0	0.5	0	0	0	0	0.5	0.5	0	0	0	0.5	0.5	2.75	1.75	3.25	2.25	0.75	0.5	1	0	0	0	0	0.75	1	0.75	0.5	0.75	1	2	1	0	0.75	1.5	1	1	0	0	0	2	0.5
287755	0	0	0	0	0	0	0	0	1	0.5	0	0	0	0	0	0	0	0	0.75	0	0	0	0	0	0	0	0	0	0.75	0	0	0	0	0	0	0	0	0	0	0	0	0	0	0	0	0	0	0	0
287808	0	0	0	0	0	0	0	0	0	0	0	0	0.5	0	0	0	0	0	0	0	0	0	0	0	0	0	0	0	0	0	0.5	0	0.5	0	0.5	0	0	0	4.5	0	0	0	0	0	0	0	0	0	0
287879	0.75	2.5	1.25	0	0	1	0.5	0	0	0	0.75	3.75	0	1.5	0	0	0	0	2.25	0	0.5	0	0.75	0.5	1	0	0	0	0.5	0	0	0.5	0	0	0	0	0	0	0.5	0	0	0.75	2.25	0	2	0	4.25	4	0
2879379	0	0	0	0	0	0	0	0	0	0	0	0	0	0	0	0	0	0	0	0	0	0	0	0	0	0	0	0	0	0	0	0	0	0	0	0	0	0	0	0	0	0	0	0	0	0	0	0	5
287998	0	0	0	0	0	0	0	0	0	0	0	0	0	0.5	0	0	0	0	0	0	0	0	0	0	0	0	0	0	0.5	0	0	0	0	0	0	0	0	0	0	0	0	0	0	0	0	0	0	0	4
288193	0	0	0	0	0	0	0	0	0	0	0	0	0	0	0	0	0	0	0	0	0	0	0	0	0	0	0	0	0	0	0.5	0	0	0	0	0	0	0	0	0	0	0	0	0	0	0	0	0	0.75
288265	4	69.5	6.75	23.5	58	37.5	1.5	1.25	1.25	0.75	0.5	0	8.75	0	0.5	1.75	1.5	3.25	10	21.75	2	3	8	4.75	0.5	8.75	1.5	38.75	30.25	15	3.5	1.25	2.75	11.5	2	1.25	6.25	5	1.75	8.5	23	0.75	10.75	10.25	16.75	10	3	4.5	8.25
2883968	8.5	7.75	1.75	2.5	4.5	4.25	0	1.25	2.25	6	5.75	0.5	9	9.5	3	3	3.5	5.75	9.75	2.5	9.75	4.5	6	17.25	15.25	24	6.75	2.5	3	2.25	7.5	4	9.5	4.5	5.25	13.5	3.5	2.5	10.25	26.25	2.25	22	15.75	10.25	11.75	2.5	8	14.5	2
288442	0	0	0	0	0	0	0	0	0	0	0	0.666667	0	0	0	0	0	0	0	0	0	0	0	0	0	0.666667	0	0	0	0	0	0	0.666667	0	0	0	0	0	0	0	0	0	0	0.666667	0	0	1.33333	0	0
288581	0	0	1	0	0	0	0	0	0	0	1	1	2.66667	1	0.666667	0	3.66667	0.666667	0	0	0	0.666667	0.666667	0	0	0	0	0	0	0	0	0	0	0	0	0	0	0	0	0	0	0	0	0	0	0	0	0	0
28914	39	56	36	64	33	2165	9	5	380	12	10	5	7	2	124	117	79	36	7	12	12	15	22	11	12	3	43	4	15	3	161	30	19	681	497	136	0	0	7	0	0	27	6	128	14	7	13	9	92
289257	0	0	0	0	0	0	0	0	0	0	0	0	0	0	0	0	0	0	0	0	0	0	0	0	0	0	0	0	0	0	0	0	0	1	0	0	1.25	0	0	0.5	0.75	0	0	0	0	0	0	0	0
289379	3	8	12	6	21	58	6	3	9	84	43	137	7	10	8	30	13	12	65	5	0	5	15	61	248	6	31	33	116	3	3	16	5	35	99	44	0	0	0	20	0	0	3	0	0	2	7	0	0
289622	0	0	1.5	0	0	0	0	0	0	0	0	0	0	0	3	0	0	0	0	0	11.5	7	1	4	1	0	0	0	0	0	0	0	1	0	0	2.5	0	1.5	2.5	0	0	1.5	0	1	0	0	0	1.5	0
28970	0	0	0	0	0	0	4	18.5	97	36.25	36.75	0.5	6.75	150.5	104.75	31	125.75	55.25	2.25	1	6	62.5	4	5.5	2.5	1	0	3.25	3.75	7	6.25	2.75	7	541.25	84.5	27.5	0	0	0.5	23.5	8.5	4.25	0	1.5	0	4.25	4.75	2.5	3.5
2897325	4.33333	6.66667	3.33333	11	3.33333	25.6667	2	8	7	1.66667	32.3333	42	1.66667	21.6667	4.33333	13.6667	15.3333	7.66667	3.66667	1.33333	0.666667	0.666667	0	0	0	0	0	0.666667	0.666667	0	1.33333	0	0	1.33333	1	1	0	0	0	0	0	0	0	0	0.666667	0	0.666667	0	0
289734	0	0	0	0	0	0	0	0	0	0	0	0	0	0	0	0	0	0	0	0	2	0	0	0	0	0	0	0	0	3	0	0	0	0	0	0	2	6	2	0	0	0	0	2	0	0	0	0	0
289882	0	0	0	0	0	0	0	0	0	0	0	0	0	0	0	0	2	0	0	0	0	0	3.5	0	0	1.5	0	3.5	2.5	0	0	0	0	0	0	0	0	0	2	0	0	1.5	0	4	0	3	0	1	0
289918	0	0	0	0	0	0	0	0	0	0	0	0	0	0	0	0	0	0	0	0	1.25	58.25	24.75	45.5	0	0	0	0.75	1	1.75	0	3	2.5	0.75	1	1.75	0	0	0	0	0.75	2.5	0.5	1.75	0.5	14.5	3.25	7	0
289938	0	0	0	0	0	0	0	0	1	1	0	0	0.666667	0	0	0.666667	0.666667	1.66667	0	0	0	0.666667	0	0	0	0	0	0	0	0	0	0	0	0	0	0	0	0	0	0	0	0	1.66667	0	0	0	1	0	0
2901239	2	6	0	6	0	25	0	0	2	0	2	0	0	0	3	2	0	13	0	0	2	54	0	3	2	0	0	0	0	0	2	0	2	0	0	0	0	0	0	0	0	0	0	0	0	0	2	0	0
2901240	0	0	1.33333	0	1	10.3333	5.66667	0	0	0	0	13.3333	0.666667	1.33333	1	1.33333	0.666667	0	0	0	0	0.666667	0	0	0	0	0	0	0	0	2.33333	2	0	0	0	0	0	0	0	0	0	0	0	0	0	0	2.66667	0	0
290210	0.666667	2	0	1.33333	1.33333	0	0	0	1	0	0.666667	2.33333	3.33333	0.666667	1.33333	1.33333	0	4.66667	1.66667	0	0	1.33333	0	0	5.33333	0	0	0	1	0	0	1.33333	0.666667	2	2	0	0.666667	0	0.666667	3	1	1	1	1	1.33333	0	1.33333	1.66667	0.666667
290235	0	0	0	0	0	0	2.2	0	0	0	2	0	0.6	0.4	3.2	0	0.4	0	0	1	3.4	3.8	3.6	2.6	0	0.4	2	0.4	0.8	0	4.4	1	2.2	0.8	1	2.8	0	0.4	0	0	0	1.4	1.8	1.8	1.4	1.2	0.8	0.4	0.6
29029	0	0	0	0	0	0	0	0	0	0	0	1	0	2.5	1	2	3.5	2	2.5	1	7	11	34	5	5.5	5.5	2	9.5	6.5	4.5	3.5	4.5	8.5	4	2.5	2.5	2.5	3	10	2.5	2	5	1.5	8	2	9	4.5	5	0
290338	3.25	2.25	1	3.75	12.25	2.25	2	0.75	0.75	1	9.75	3.25	5.75	16	2.25	6.75	5.75	10.25	25.25	20.25	36.25	26.75	59.25	63.5	37.25	58.25	32.75	16.75	42.5	7.25	7.5	17.75	34.75	6.5	12	15.25	2.5	5.5	52	25.25	8	68	50	26.25	31	6	59	88.75	15
290375	0	0	0	0	0	0	0	0	0	0	0	0	0	0	0	0	0	0	0	0	16	5	0	3	0	0	0	0	0	0	1	1.5	2	2	0	1.5	4	1.5	3	0	0	2	0	0	0	0	0	0	0
290442	0	0	0	0	0	0	0	0	0	0	0	0	0	0	0	0	0	0	0	0	0	0	0	0	0	0	0	0	0	0	0	0	0	0	0	0	0	0	0	0	0	0	0	21	0	0	1	0	1
290514	0	0	0	0	0	0	0	0	0	0	0	0	0	0	0	0	0	0	0	0	0	0	0	0	0	0	0	0	0	0	0	0	0	0	0	0	0	0	0	0	0	3	0	2	0	0	0	4	0
290532	0	0	0	0	0	0	0	0	0	0	0	0	0	0	0	0	0	0	0	0	0.75	0.5	0.5	0	0	0.75	0	0	0	0	1.25	0	12	0.5	2.25	1.25	0	0.5	0.75	0	0	0	0.75	0	0.5	0	0	0.5	0.75
290607	0	0	0	0.666667	0	0	0	0	0	0	0	0	0	0	0.666667	1.33333	0	0	0	0	0	0	0	0	0.666667	0	0	0	0	0	0	0	0	0	0	0	0	0	0	2	0	0	0	0	0	0	4.66667	0	0
290647	0	0	1.25	0	0	0	0	0	0	0	0	0	0	0	0	0	0	0	0.5	0	1.75	1.75	0	1	0	0	0.5	0	0	0	0	0	1	0	0	0	0	0	0.75	0	0	1.5	0.75	0.5	0	0	0	0	0
290804	0.666667	1.66667	0.666667	1.33333	0	0.666667	0	0	1	1.66667	2.33333	0	0.666667	0	0.666667	1	0	0.666667	0.666667	0.666667	2	1.66667	4.66667	4.33333	2.33333	1.33333	2.66667	1	1.33333	1.66667	1.33333	1	3	0.666667	1	3	1.33333	2	5	2	2	2	1.66667	1.33333	1.33333	0.666667	2	2.33333	1
290877	0	0	0	0	0	0	0	0	0	0	0	0	0	0	0	0	0	1	0	0.5	0.75	0	0	3.25	1.5	1.5	1	2.25	3.75	0.75	0.5	0.5	1.5	2	1	1.75	0	0.5	1.25	0.75	0.75	3.25	0	0.75	0	0.5	0.75	2	2.75
291017	0	0	0	0	0	0	0	0	0	0	0	0	0	0	0	0	0	0	0	0	0.5	0	0	0	0	0	0	0	0.5	0	0	0	0	0	0	0	0	0	0	0	0	0.5	0	0	0	0	0	0	0
291045	0	0	0	0	0	0	0	0	1.5	0	0	0	0	1	0	1.5	0	0	0	0	0	0	0	0	0	0	0	1	1	0	0	0	0	0	0	0	0	0	0	0	0	0	2.5	0	1.5	0	0	0	0
291090	0	0	0	0	0	0	0	0	0	0	0	0	0	0	0	0.6	0	0	0.4	0.8	0	0	0	0	0	0	0	0	0	0	0	0	0	0	0	0	0	0	0	0	0	0	0	0	0	0	0	0	0
291179	0	0	0	0	0	0	0	0	2	2	0	0	0	0	0	0	0	0	0	0	0	0	0	3	0	0	0	2	2	0	0	0	2	0	0	0	0	0	0	0	0	2	0	0	0	0	0	0	0
291202	0	0	0	0	0	0	0	0	0	0	0	0	0	0	0	0	0	0	0	0	0	0	0	0	0	0	0	0	0	0	0	0	0	0	0	0	0	0	0	0	1.66667	0	0	0	0	4.33333	0	0	0
291206	0	1	0	0	0	0	0	0	0.75	0	1.25	0	1	0	0	0	0	1	0	0	0.5	0.75	0	1	0	0	0.75	0.5	0	0	0	0	0.5	0	0.75	0	0	0	0.5	0	0	0	0	0.75	0	0	0.5	0	0.5
291380	0	0	0	0	0	0	0	0	0	0	0	0	0	0	0	0	0	0	0	0	0	0	0	0	0	0	0	0	0	0	0	0	0	0	0	0	0	0	0	0	0	0	0	0	0	0	0	0	0.666667
291475	0	0	0	0	0	0	0	0	0	0	0	0	0.666667	0.333333	0	0	0.333333	0	0	0	0	0	0	0	11	0	0.5	0	0	0	0	0	0	0.333333	1.83333	1	0	0	0	0	0	0.333333	0.333333	0	0.5	0	0.333333	0	0
291715	0	0.5	1	0	0	0	0	0	0	0	0	0	0	0	0	0	0	0	0	0	0	0.75	0	0	0	0	0	0	0	0	0	0	0	0	0	0.5	0	0	0	0	0	0	0	0	0	0	0	0	0
291722	0	0	0	0	0	0	0	0	0	0	0	1	1	0	1	0	0	0	0	0	0	0	0	0	0	0	0	0	0	0	0	0	0	0	0	0	0	0	0	0	0	0	0	0	0	0	0	0	0
291823	5	6	3	0	13	2	0	3	50	16	6	5	14	0	3	7	3	4	14	43	34	14	3	18	52	92	86	33	53	14	20	47	299	13	12	12	11	37	31	22	25	10	5	19	2	19	4	16	21
291950	0	2	1	0.75	1.75	1.5	4.25	68	5.5	75.25	4.75	157	10.5	8.5	0	1.5	2	4	10	2.25	0.5	0	5.25	0	1.25	0.75	19.75	0	0	0	4	0.5	0.5	0.5	0.5	0	0	0	0	0	0	0.5	0.5	0	1	0	0.75	0	0
292041	0	0	0	0	0	0	0	0	0	33.75	19.75	0.5	0	0	0	0	0	0	13.5	4.25	0	0	0	0	0	0	0	0	0	0	0	0	0	0	0	0	0	0	0	0	0	0	0	0	0	0	0	0	0
292091	0	0.75	1.75	0	0	0.75	0	0	0.5	0	0	0	0.5	0.5	0.5	0.5	4.25	0	0.75	1.25	7	5	0	2.75	0.75	0	0.5	0	0	0	0.75	0.5	1.5	0	0.5	1.5	0.5	0.75	1.25	0	0	2	1	0.75	0.75	0.5	0.75	1	0
292260	0	0	0	0	0	0	0	0	0.833333	0	0.833333	0.5	0	0	0	0	0	0	0	0	0	0	0	0	0	0	0	0	0	0	0	0	0	0	0	0	0	0	0	0	0	0	0	0	0	0	0	0	0
292294	0	0	0	0	0	0	0	0	0	0	0	0	2	0	0	0	0	0	0	0	0	0	0	0	2	0	0	0	0	0	0	0	0	0	0	0	0	0	0	0	0	0	0	0	0	0	5	0	0
292377	9.5	3.5	5	2	1	3	0	0	0	0	0	1	0	24.5	0	1	0	2.5	8	7.5	17.5	1	1.5	0	34	33.5	9.5	197.5	189.5	14	0	1.5	16.5	15	15	7	4	19.5	22.5	5	25.5	20	1	10	0	0	2	21.5	6.5
292633	0	0	0	0	0	0	0	0	0	0	8	0	0	0	0	0	0	0	0	0	2	0	0	0	0	0	0	0	0	0	0	0	3	0	0	0	0	3	2	0	0	0	0	0	0	0	0	0	0
292735	0	0	0	0	0	0	0	0	0	0	0	0	0	0	0	0	0	0	0	0	2	0	0	0	0	0	0	0	2	3	0	0	0	0	0	0	0	0	2	0	0	0	0	0	0	0	0	0	0
292814	0	0	0	0	0	0	0	0	0	0	0	0	0	0	0	0	0	0	0	0	0	0	0	0	0	0	0	0.75	0	0	0	0	0.5	0.5	0	0	0	0	0	0	0	0	0	0	0	0	0	0	0
293307	0	0	0	0	0	0	0	0	0	2	0	0	2	0	0	0	2	0	0	0	2	0	0	0	0	0	0	0	2	3	0	0	2	0	0	0	2	3	0	0	0	3	0	2	0	3	0	2	0
293417	0	0	0	0	0	0	0	0	0	0	0	0	0	0	0	0	0	0	0	0	0	1	0	1	2	0	1.66667	0	3.66667	0	0	5.66667	0	0	0	0	8	11.6667	18	12	31	1	2.33333	70.6667	3.33333	42.6667	4.66667	195.333	15
293754	0	0	0	0	2	0	0	0	0	0	0	0	0	0	0	0	0	0	0	0	0	0	0	0.666667	0	0	1	0	0	0	0	0	0	0	0	0	0	0	0	0	0	0.666667	0	0	0	0	0	0	0
293831	0.4	0	0	0.8	0	0	0	0	0	0	0	0	0	0	0	0	0	0	0	0	0.4	0	0	0	0	0	0	0	0	0	0	0	0.8	0	0.4	0	0	0	0	0	0	0	0	0	0	0	0	0	0
293843	0	0	0	0	0	0	3.75	0	0	1.25	16.25	0	0	0	0	0	0	0	0.5	0	0	0	0	0	0	0	0	0	0	0	0	0	0	0	0	0	0	0	0	0	0	0	0	0	0	0	0	0	0
293883	0	0	0	0	0	0	0	0	0	0	0	0	0	0	0	0	0	0	0	0	0.4	0	0	1	0	0.4	0	0.8	0.8	1.2	0	0	0	0	0.6	0	0	0.4	0	0	0	0	0	0	0	0.4	0	0	0
294196	5	1.25	0	7.25	0	2	1.75	0.5	0.75	0.75	0	0	1.75	1	4.25	0.75	0.5	0	1.25	1	0.5	0	1.75	0.75	0	3.5	1.75	6.75	6	6	0	1	0	6	4.5	1	20.75	5.75	2.5	13.5	16	0	3.25	5.5	5.25	6.75	3.25	1	4.75
294270	7.5	3.25	0.75	6.5	0.5	1	9.25	2	0	13.25	17.75	0	1.5	1.25	6.25	0	1	0.5	9.25	15.5	1	0	2	1.25	0	4.5	2.75	18.75	16.75	17.25	0.5	4	0.75	13.75	5.5	1	55.75	11.25	3.5	33.25	30.75	1.5	6.25	13.25	15	13.5	9.5	1.5	9.5
294370	3	3	0	6	0	0	2	0	0	0	0	5	0	3	0	0	2	3	0	0	5	4	2	4	2	4	2	2	0	0	2	4	5	0	3	2	0	0	6	0	0	0	3	0	0	0	3	3	2
294606	0	2	0	0	0	0	11	0	2	0	3	2	14	0	0	0	0	12	13	4	0	0	0	8	4	0	0	0	0	0	0	3	0	0	0	0	2	4	8	5	120	0	4	29	4	578	4	128	29
294617	26	3	1.75	5.5	1.5	2.75	1	3	0.5	3.5	1.5	0.5	4.5	3.5	15.75	3	3	2.75	0.75	14.75	6.25	5.75	18	10	0.5	24	14.75	55	30.5	40.75	3.25	11	1.25	8.75	4.25	4	63	14.5	6.75	17.5	44.75	4	20.75	12.25	34.5	29.75	11.75	6.25	12
294905	0	0	0	0	0	0	0	0	0	0	0	0	0	0	0	0	0	0	0	0	0	0	0	0	0	0	0	0.5	0	0	0	0.5	0	0.5	0	0	0	0	0	0	0	0	0	0	0	0	0	0	0
295012	0	0	0	0	0	0	0	0	0	0	0	0	0	0	0	0	0	0	0	0	0	0	0	1	0.666667	0	0.666667	0	1	1	0	0	0	0	0	0	0	0	0.666667	0	0	0	0	1	0	0	0	0	0
295053	0	0	0	0	0	0	0	0.285714	0.285714	0	0.714286	0	0	0.285714	0	0	0.428571	0	0	0.428571	0	0	0	0	0	0	0	0	0	0	0	0	0	0	0	0	0	0	0	0	0	0	0	0	0	0	0	0	0
295075	4	17	3	3	16	15	0	0	0	0	44	0	2	0	0	0	2	0	7	0	0	4	0	0	0	0	13	0	0	0	0	0	0	0	0	0	0	0	0	0	0	0	0	0	0	0	14	0	0
295296	0	0	0	0	0	0	0	0	0	0	0	0	1.25	0.5	0.5	0.5	0	0.5	0	0	0	0	0.75	0	0	0.75	0	0	0	1.5	0	0	4.75	0	0	0	0	0.5	0.5	0	0.75	4.25	0	0	0.5	0	0	0.75	0
295527	0	0.5	0	0.5	0	0	0	0	0.5	0.75	0	0	0.5	0	0.5	0.75	0	0	0.75	0.5	0.75	0	0.5	0	0	0	0.5	0	0	0	0.5	0.5	1.25	0.5	1.25	1.5	0	0	0.75	0	0	0	0.5	0.5	0	0	0.5	0	2
295974	0	0	0	0	0	1	0	0	0	0	0	0	0	0	1	0	1	0	1	1	5.5	1.5	0	0	1	0	0	0	0	0	0	0	0	0	0	0	0	0	0	0	0	1.5	0	0	0	0	0	0	0
296041	0	0	0	0	0	0	0	0	0	0	0	0	0	0	0	0	0	0	0	0	0	0	0	0	0	0	1	0	0	0	0	0.75	0	0	0.5	0	0	0	0	0	0	0	0	0	0	0	0	0	0
296165	0	0	0	0	0	0	0	0	0.666667	0	0	0	0	0	0	0	0	0	1.66667	0.666667	0	0	0	0	0	0	0	0	0	0	0	0	0	0	0	0	0	0	0	0	0	0	0	0	0	0	0	0	0
296516	0	0	0	0	0	0	0	0	0	0	0	0	0	0	0	0	0	0	0	0	0	0	0	0	0	0	0	0	0	0	0	0	0	0	0	0	0	0	0	0	6	0	0	0	0	4	0	2	0
297057	0	0	0.4	0	0	0	7.6	0.8	0.8	1.6	1.8	0	0.8	0	0.6	0	0	0	0.8	5.8	0	0	0	0	0	0	0	0	0	0	0	0	0	0	0	0	0	0	0	0	0	0	0	0	0	0	0	0	0.4
297149	0	0	0	0	0	0	0	0	0	0	0	0	2	0	0	2	0	0	0	0	0	0	0	0	2	10	2	0	0	2	0	0	0	0	0	0	0	0	0	0	0	3	0	0	0	0	0	2	0
297334	0	0	0	0	0	0	0	0	0.5	0	0	0	0.5	0.5	0	0	0	0.5	0	0	0	0	0	0	0	0	0	0	0	0	0	0.75	0	0	0.5	0	0	0	0	0	0	0	0	0	0	0	0	0	0
297648	0	0	0	0	0	0	0	0	0	0	0	0	0	0	0	0	0	0	0	1.33333	0	0	0	0	0	0	0.666667	2.33333	0	1.66667	0	0	0.666667	0	0	0	0	0	0.666667	0	0	0	0.666667	1	0	1.66667	0	0	0
297677	1.33333	0	0	1.33333	0	0	1	0	0	2	0	8.33333	2.66667	0.666667	0.666667	0	0.666667	2	1.66667	2	2.66667	0	0	1	7	0	3	3.33333	5.33333	3.33333	0	0	3.33333	1.33333	2	0.666667	0	0.666667	2.33333	0	0.666667	1.33333	4.33333	4	2.33333	0.666667	0.666667	2.66667	1
2978254	2	4	0	5	0	0	2	0	3	0	0	3	0	0	2	0	0	0	0	0	0	0	0	0	0	0	0	0	0	0	0	0	0	0	0	0	0	0	0	0	0	0	0	0	0	0	0	0	2
2979308	0	0	0	0	0	0	0	0	3	0	0	0	0	0	0	0	0	0	0	0	0	0	2	0	0	0	0	0	0	0	0	0	0	0	2	0	0	0	0	0	0	0	0	0	0	0	2	0	0
297984	0	0	0	0	0	0	0	0	0	0	0	0	0	0	0	0	0	0	0	0	0	0	0	0	0	0	0	0	0	0	0	0	0	0	0	0	0	0	0.666667	0	0.666667	0	0	3.33333	0	2	0	12.3333	0.666667
298395	0	3.33333	3	8	2.33333	1	1.33333	0.666667	0	0.666667	3.66667	0	2.66667	0.666667	0.666667	0	0	5.33333	1.66667	1	1.66667	7	0	2.66667	16.3333	0.666667	2.66667	1	1	0	0.666667	3.66667	3.33333	5.33333	19.6667	6	0	0	0	4	0	4.66667	9.33333	2.33333	8.33333	1.33333	11	8.33333	3.33333
298486	0	0	0	0	0	0	0	0	0	0	0	0	0	0	0	0	0	0	0	0	0	0	0	0	0	0	0	0	0	0	0	0.5	0	0	0.5	1	0	0	0	0	0	0	0	0	0	0	0	0	0.5
298536	0	0	0	0	0	0	0	0	0	0	0	0	2	0	2	0	0	0	0	0	0	0	2	0	2	0	0	0	0	0	0	0	0	0	0	0	0	0	0	0	0	0	0	0	5	0	0	0	0
298804	2.25	2.5	3	1.25	1.75	4.5	0.75	1	2.25	1	6.25	1.25	5.25	9.75	0.5	3	4.5	4.25	7.25	1.5	3.5	2.25	1	7.75	4.5	5.25	13.75	2.75	6	0.5	3.5	3.75	2.25	5	6.25	5.5	0	1	3	7.75	0.5	5	9	2	8.25	0.75	10	2.75	1.75
298896	0	0	0	0	0	0	0	0	0	0	0	2	0	0	0	0	0	0	0	2	4	0	0	0	2	0	0	2	2	3	0	0	0	0	2	0	0	0	3	0	0	0	3	2	0	0	0	0	0
299179	0	0	0	0	0	0	0	0	0	0	0	0	0	0	0	0.5	0	0	0	0	0	0	0	0	0	0	0	0	0	0	0	0.5	0	0	0	0	0	0	0	0	0	0	0	0.5	0	0	0	0	0
299187	0	0	0	0	0	0	0	0	0	0	0	0.5	0	0	0	0	0	0	0	1	0	0	0	0	0	0	0	0	0	0	0	0	0	0	0	0	0	0	0	0	0	0	0	0	0	0	0	0	0
299295	0	0	0	0	0	0	0	0	0	0	0	0	0	0	0	0	0	0	0	0	0.666667	0	0	0	0	0	0	0	0	0	0	0	0	0.666667	0.666667	1.33333	0	0	0.666667	0	0	2	0	1	0	0	0	0	0
299441	0	0.75	1.5	0	0	1	0	0	0	0	0	0	0	0	0.5	0.5	0	0	0	0.5	0	0	0	0	0	0.5	0	0	0.5	0	0	0	0.5	1.25	1.5	0.5	0	0	1	0	0	0.5	0	0.75	0	0	0	0	0.75
299450	0	0	0	0	0	0	0	0	0	0	0	0	0	0	0	0	0	0	0	0	0	0	0	0	0	0	0	0	0	0	0	0	17	0	0	0	0	0	7	0	0	0	0	6	0	0	0	0	0
299474	0	0	0	0	0	0	0	0	0	0	0	0	0	0	0	0	0	0	0	0	1.25	0	0	0	0.5	0	0	0	0	0	0	0	0	0	0	0	0.5	0	1.25	0	0	0.5	0	0	0	0	0	0	0
299673	0	0	0	0	0	0	0	0	0	0	0	0	0	0	0	0	0	0	0	0	0.75	1.5	0.5	0	0	0.5	0.5	0	0	0	0.5	0	7.75	0.5	0	0	2	3.75	220.25	3.75	3	0	17.75	34	11	0.5	0.75	0.5	6.25
299858	0	0	0	0	0	0	0	0	0	0	0	0	0.666667	0	0	0	0	0	0	1.33333	0.666667	0	0	0	0	0	0	0	0	0	0	0	0	0	0	0	0	1.33333	0.666667	0	0	0	0	0	0	0.666667	0	0	0
300152	0	0	0	0	0	0	0	0	0	0	0	0	0	0	0	0	0	0	0	0	0	0	0	0	0	0	0	0	0	0.666667	0	0	0	0	0	0	0	0	0	0	0.666667	0	0	0	0	0.666667	0	0	0.666667
300235	0	0	0	0	0	0	0	0	3	0	0	0	0	0	0	0	0	0	0	0	0	0	0	0	0	0	0	0	0	0	0	0	0	0	0	0	0	0	0	0	0	0	0	0	0	0	0	0	4
300300	1.25	0	1	1.25	0.5	0	2.25	0	1.75	1.5	2.5	1.5	1	2	3	3.5	1.75	2.5	1.25	0	0	0.5	1.5	0	0.75	0	0	0	0	0	0	1	0	0	0	0.5	0	0	1	0	0	0	0	0	0	0	0	0	0
3004856	0	0	0	0	0	0	0	0	3	0	0	0	4	3	4	0	0	0	0	0	0	0	0	0	0	0	0	0	0	0	0	0	0	0	0	0	0	8	0	0	2	0	0	0	0	16	0	0	0
300596	9.83333	5	4.33333	3.16667	2.66667	33.3333	0.333333	0.333333	0	0	0.833333	0	1.5	0.333333	0	0	1.16667	0.333333	8	0.833333	1.33333	0.333333	0.666667	0.666667	2.16667	0	26	0	3.16667	0	1.66667	12.6667	3	35.8333	43.6667	10.8333	0.333333	0.333333	5.33333	0	4.66667	19.6667	0	1.66667	0	0	8.16667	5.33333	1
300618	0	0.5	0	0	0	0	0	0	0	0	0	0	0	0	0.5	0	0	0	0	0	0.5	1.5	0	0.75	1.75	1	0.75	2.75	6	0	2	1	5.5	1	1	3	0	0.75	3.5	1	0.5	0	2.75	4.5	1	0.75	0.75	0	0
300865	0	0	0	0	0	0	0	0	0	0	0	0	0	0	0	0	0	0	0	0	0	0	0	1.66667	0	0	0	0.666667	1.66667	0	0	0	0	0	0	0	0	0	0	0	0	0	0	0	0	0	0	0	0
300877	0	0	0	0	0	0	0	0	0	0	0	0	0	0	2	0	0	0	0	6	7	0	0	9	0	2	2	10	21	12	0	0	20	0	0	0	4	8	26	4	15	0	0	42	0	15	0	4	17
300978	0	0	0	0	0	0	0	0	0	0	0	0	0	0	0	0	0	0	0	0	0	0	0	0	0	0	0	0	0	0	0	0	0	0	0	0	0	0	0	0	2	0	0	2	0	3	0	0	0
301012	0	0	0	0	0	0	0	0	0	0	0	0	0	0	0	0	0	0	0	0	0	0	0	0	0	0	0	0	0	0	0	0	0	0.666667	1	0	0	0	0	0	0	0.666667	0	0	0	0	0	0	1.33333
301013	0	0	0	0	0	0	0	0	0	0	0	0	1.25	0	0	0	0.5	0	0	0	0	0	0	0	0	0	0	0	0	0	0	0	0	0	0	0	0	0	0	0	0	0	0	0	0	0	0	0	0
301062	0	0	0	0	0	0	0	0	0	0	0	0	0	0	0	0	0	0	0	0	0	0	0	0	3	0	0	0	0	0	0	0	1	0	0	0	0	0	0	0	0	0	0	0	0	0.666667	0	0	0.666667
301109	0	0	0	0	0	0	0	0	0	0	0	0	0	0	0	0	0	0	0	0	0	0	0	0	0	0	0	0	0	0	0	0	0	1	0	3	0	0	0	0	0	1.5	1.5	0	1	0	0	0	0
301306	0	0	0	0	0	0	0	0	0	3	0	0	0	0	0	0	0	0	0	0	0	0	0	0	3	2	2	0	2	2	0	0	3	4	0	0	0	4	2	0	0	6	0	4	0	0	0	7	0
301375	0	0	0	0	0	0	0	0	0	0	0	0	0	0	0	0	0	0	0	0.5	0	0	0	0	0.75	0	0	0	1	0	0	0	1.75	0	0	0	0	0	0.75	0.5	0	0	0	0	0	0	0	0	0
3014078	0	0	0	0	0	0	0	0	2	0	0	0	3	2	0	0	0	0	0	2	4	0	0	0	0	0	0	2	2	10	0	0	8	0	0	0	4	10	3	0	2	4	0	4	0	9	0	7	0
3014082	0	0	0	0	0	0	0	4	2	4	0	2	4	0	4	0	0	0	0	3	3	0	0	0	2	0	0	4	5	13	2	0	3	0	2	0	10	28	13	0	5	3	0	8	0	22	0	2	3
301498	2	0	0	0	0	0	0	0	0	0	0	0	18	3	0	0	2	0	4	4	5	2	5	6	5	8	5	4	4	2	0	5	12	3	0	6	2	8	24	2	3	5	0	16	0	2	0	13	6
301578	0	0	0	0.4	0	0	0.4	0	0.8	0	0	0	0.8	0	0	0	0	0	0	0.4	0	0	0	0	0	0.4	0.4	0	0	0	0.4	0	0	0	0	0	0	0	0	0	0	0	0	0	0	0	0	0	0.4
3016478	14	151	12	23	23	25	6	4	0	0	10	2	4	2	7	60	5	21	2	0	6	3	0	0	3	2	0	0	0	0	0	0	3	0	0	0	0	2	0	4	0	0	5	2	0	0	42	4	0
301678	0	0	0	2	0	0	0	0	0	0	0	0	3	0	0	0	0	0	0	35	25	0	3	2	68	24	7	0	0	0	4	15	68	6	23	6	0	2	9	15	4	8	25	10	28	10	47	27	23
301727	0	0	0	0	0	0	0	0	0	0	2	0	0.666667	0	1	0	0	0	0	0	0	0	0	0	1.33333	0	0	0	0	0	0	0	0	0	0	0	0	0	0	0	0	0	0	0	0	0	1	0	0
301876	0	0	0	0	0	0	0	0	0	0	0	0	0	0	0	0	0	0	0	0	0	0	0	0	0	0	0	0.5	0	0	0	0	0	0	0	0	0	0	0	0	0	0.5	0	0	0	0	0	0	0.5
301984	1	1.33333	0.666667	0	0	0	0	0	0	0	5	0	11.6667	1	1.66667	0	1.33333	2.33333	0	3	13	7.33333	5.66667	142.333	69.3333	64.6667	31	47	64	147.667	2.33333	13.3333	120	4.33333	7.33333	10.3333	40	59	92.3333	15	82	23.3333	37.6667	137	36.6667	141.333	2.66667	106.333	29.3333
301989	2	4	0	0	3	0	0	0	2	14	0	33	5	0	11	0	4	4	0	8	10	5	0	0	0	0	0	0	0	0	0	0	0	3	0	3	0	0	0	0	0	0	0	0	0	0	0	0	0
302049	0	0	0	0	0	0	0	0	0	3	2	0	8	0	2	0	0	0	0	2	11	0	0	3	0	2	0	7	2	19	0	0	14	2	0	0	8	17	19	3	4	9	2	12	0	12	0	8	0
302388	0.5	0	0	0	0	0	0	0	0.75	0.5	1.25	0	0	0.75	0	0	0	0.5	0	1	0	2.25	0	0	0	0	0	0	0	0	0	0.5	1	0.5	0.5	0	0	0	0.5	0	0.5	0.75	0	0.75	0	0	0.75	0	0
302629	0	0	0	0	0	0	0	0	1.25	0	0	0	0.75	0	0	0	0	0	0	0	0	0	0	0	0	0	0	0	0	0	0	0.75	0	0	0	0	0	0	0	0.75	0	0	0	0.75	0	0	0	0	0
302865	0	2	0	0	0	0	0	0	0	0	0	0	7	2	0	0	2	3	0	5	4	2	0	10	5	4	6	3	7	5	0	3	3	8	3	9	5	10	11	3	4	12	5	6	5	4	0	7	4
302902	0.666667	0	0	0	1	0	0	0	0	0	0	0	0	0.666667	0	0	0	0	0	0	0	0	0	0	1.66667	0	0	0	0	0	0	0	0	0	0.666667	0	0	0	0	0	0	0	0	0	0	0	0	0	0
302932	4.25	2.25	2.5	3.25	1	1	1.25	0.5	2.5	0	2.5	1.25	13.25	1.5	2.5	5.25	0	1.75	0.75	1.75	22.25	16.5	17.75	14	9.75	5.25	9.75	1.75	1.5	1.5	1	8.75	9	5.5	4	6.25	14.5	22	15.5	9	3.25	5.25	5.25	4	4	3.5	1	11.75	2.5
303027	0	0	0	0	0	0	0	0	0	0	0	0	0	0	0	0	0	0	0	0	0	0	0	0	0	0	0	0	0	0	0	0	0	0	0	0	0	0	0.5	0	0	0	0	0	0	0	0	0	0
303191	0	0	0	0	0	0	0	0	0	0	0	0	0	0	0	0	0	0	0	0	0	0	0	0.666667	0	0	0	0	0	0	0	0	0	0	1	0	0	0	0	0	0	0	1.66667	3	2	0	0	0	26.3333
303269	0	0	0	0	0	0	0	0	0	0	0	0	0	0	0	0	0	0	0	0	0.5	0	0	0	0	0	0	0	0	0	0	0	0	0	0	0	0	0	0	0	0	1	0.5	0	0	0	0	0.5	0
303300	0	0	0	0	0	0	0	0	0	0	0	0	0	0	0	0	0	0	0	0	0	0	0	4	2	0	0	4	2	43	0	0	0	0	0	0	2	2	0	0	7	0	0	0	0	58	0	3	0
303313	0	0	0	0	0	0	0	0	0	0	0	0	0	0	0	0	0	0	0	0	0	0	0	0	0	0	0	0	0	0	0	3	0	0	0	0	0	0	6	0	0	0	0	50	0	0	0	44	10
304047	0.4	0.4	0.4	1	0.6	0	1.4	0	0	0	0	0	0	0	0	0	0	0	0.6	0	0	0	0	0	0	0	0	0	0	0	0	0	0	0.4	0	0	0	0	0	0	0	0	0	0	0	0	0	0	0
304242	0	0	0	0	0	0	0	0	0	0	0	0	0	0	0	0	0	2	0	2	0	0	0	0	0	0	0	0	0	0	0	0	0	0	0	0	0	0	0	0	0	0	0	0	0	0	0	0	0
304466	0	0	0	0	0	0	0	0	0	0.75	0	0	0	0	0	0	0	0	0	0.5	1	0	0	1	0.5	0.5	0	0	0	0	0	0	0	0	0	0	0	0	0	0	0	0.5	0	0.5	0.5	0	0	0	0.5
304580	0	0	0	0	0	0	0	0	0	0	0	0	0.5	0	0	0	0	0	0	1.5	0.5	0	0	0	0.75	0	0	0.5	0	0	0	0	0.5	0	0	0	0	0	0.75	0	0	0	0	0	0	0	0	0	0
304757	0	0	0	0	0	0	0	0	0	0	0	0	0	0	0.666667	0	0	0	0	2	4.66667	0.666667	0	1.33333	0.666667	0	1	0	0	1.66667	0	0	0	0	0	1	0	0	3	0	0	0	0	1	0	0	0	0	0
304779	0	0	0	0	0	0	0	0	0	0	0	0	0	0	1.5	1	1	0	1	0	2.5	2	1	1	0	0	0	0	0	0	0	0	2	1	1	1.5	1	0	0	0	0	1	1	2	0	1	0	0	0
304825	0	0	0	0	0	0	0	0	0	0	0	0	0	0	0	0	0	0	0	0	0	0	0	0	0	0	0	0	0	0	0	0	0	0	0	0	0	0	0	0	0	0	0	0	0	0	0.5	0	0.5
304890	2	24	0	2	52	4	0	2	49	2	0	3	0	0	0	9	0	0	2	2	0	0	0	0	3	0	2	3	17	0	0	0	0	0	0	0	0	0	0	0	0	0	0	0	0	0	3	0	0
304897	1.66667	2	0	0	0	0	0	0	0	0	0	0	1	0	0	0	0	0	0	0	0	0	0	0	0	0	0	0	0	0	0	0	0	0	0	0	0	0	0	0	0	0	0	0	0	0	0	0	0
305177	2.25	1.25	23	1	0.75	5.25	0	0	2.5	7.5	1	0.5	19.5	2	1.75	21	42	2.5	0.5	0	0	0	0	0	0	0	0	0	0	0	0.5	9.25	0	0	0	0	0	0	0.5	0	0	1	0	0	0	0	1	0.5	0
305261	0	0	0	0	0	0	0	0	0	0	0	0	0	0	0	0	0	0	0	0	0	0	0.5	0.5	0	0	0	0	0	0	0.5	0	0.5	0	0	0.5	0	0	1.25	0	0.75	0	0	0	0	0	0	0	0
305288	0	0	0	0	0	0	0	0	0	0	0	0	0	0	0	0	0	0	0	0	3.5	1	0	1.5	0	0	0	0	0	0	0	0	0	1	0	2	0	0	0	0	0	0	0	0	0	0	0	0	0
305318	0	0	0	0	0	0	0.75	0	0	0	0	0.5	0	0	0	0	0	0	1.75	1.25	0	0	0	0	0	0	0	0	0	0	0	0	0	0	0	0	0	0	0	0	0	0	0	0	0	0	0	0	0
305460	0	0	0	0	0	0	0	0	0	0	0	0	0	0	0	0	0	0	0	0	0	0	0	0	0	8	12	0	0	0	0	0	0	0	0	0	2	0	7	3	0	6	0	0	0	0	0	0	0
305494	0	0	0	0	0	0	0	0	0	0	0	0	0	0	0	0	0	0	0	0	1	0	0	0	0	0	0	0	0	0	0	0	1	0	0	1	2.5	4	1.5	0	0	0	0	0	0	0	0	0	0
305561	2.16667	0.333333	0	0.333333	0	0.666667	0	0	0	0	0	0	0	0	0	0	0	0	0	0	0.333333	0	0	0	0	0	0	0	0	0	0	0	0	0	0	0	0	0	0	0	0	0	0.333333	0	0	0	0	0	0
305841	2	0	0	0	0	0	0	0	0	0	0	0	2	2	0	0	0	0	2	2	2	0	0	0	0	0	0	0	0	2	0	0	0	0	0	0	2	15	2	0	0	0	0	3	0	0	0	0	0
305946	1	1	0	0	0.4	0.8	0.8	6.8	0.6	1	7.4	0.4	0.4	0	0.4	0.4	0	0	9	0.4	0	0	0	0	0	0	0	0	0	0	0	0	0	0	2.4	0	0	0	0	0	0.4	0	0	0	0	0	0	0	0
306066	0	0	0.5	0	0.75	0	0	0	0.75	1	0	0	1.25	0	0	0.5	0	0.5	0	0	0	0	0	0	0	0	0	0	0	0	0	0	0	0	0	0	0	0	0	0	0	0	0	0	0	0	0	0.5	0
30622	0	0	0	0	0	0	0	0	0	0	0	0	0	0	0	0	0	0	0	0	0	0	0	0	0	0	0	0	0	0	0	0	0	0	0	0	0	0	0	0	0	0	2	0	5	2	0	0	0
306261	5	2	0	0	0	0	3	0	8	0	0	0	3	22	4	0	6	18	2	3	4	0	0	2	5	0	0	3	2	21	0	0	5	0	2	0	92	314	23	7	9	12	0	13	0	4	0	4	0
306306	0.833333	2.16667	4	2.5	0.5	0.666667	0.333333	0	5.33333	2	5.16667	0.833333	0.833333	1	1.33333	0	6.66667	0.666667	0	0	1.5	4.83333	2.83333	5.5	5.16667	1.33333	6.33333	3.83333	3.83333	1.5	1.66667	1.66667	8.33333	3.83333	10.6667	19.3333	0.833333	2.66667	3.5	4.66667	1.5	17.1667	6.16667	11.5	4	1	0.666667	4.83333	0.333333
306480	0	0	0	0	0	0	0	0	0	0	0	0	0	0	0	0	0	0	0	0	0	0	0	0	0	2	0	0	0	0	0	0	0	0	0	0	0	0	2	0	0	0	0	0	0	0	2	0	0
306499	0	0	0	0	0	0	0	0	0	0	0	0	0	2	0	0	0	0	0	0	0	0	0	0	0	0	0	0	0	0	0	0	0	0	0	0	4	6	4	0	0	0	0	0	0	0	0	0	0
306545	0.5	0	0	0	0	0	0	0	0	1	0	0.5	0	0	0	0	0	0	0	0	0	0	0	0	0	0	0	0	0	0	0	0	0	0	0	0	0	0	0	0	0	0	0	0	0	0	0	0	0
306633	0.666667	1.33333	0	0	0	0	0	0	0	0	0	0	5.83333	0	1.66667	0	0	4.33333	0	0	0	0	0	0	0.666667	0	0	1	1	67.1667	0	0	0	0	0	0	12	43	3.66667	1.33333	3.33333	2	0.333333	0.5	0	11.3333	0	0.333333	1.5
306699	0.5	0	0	0	0	1.5	0	0	0.5	0	1.25	2.75	0.5	4.5	0.75	0	1.25	1	0	0.5	0	0.5	0	0	1.25	0.5	0.5	0.5	0.5	0	0	0.75	1	0	0	0	0.5	0	0.75	0.5	0	0	0	0	0	0	0.5	0	0.5
306914	6	15	4	6	14	106	9	0	4	13	11	34	16	9	10	8	8	8	2	2	0	17	0	2	0	0	0	0	2	0	3	8	0	2	2	0	0	0	0	0	0	0	0	2	0	2	4	2	0
307022	0	0	0	0	0	0	0	0	0	0	0	0	0	0	0	0	0	0	0	0	0.5	0	0	0	0	0	0	0	0	0	1	0	0	0	0	0	0	0	0	0	0	0.5	2.75	1.5	2.25	0	0	0	0
307113	0	0	0	0	0	0	0	0	0	0	0	0	9	0	0	0	0	0	0	0	4	0	0	0	0	0	3	2	0	0	0	0	7	4	4	3	2	7	8	2	0	6	0	0	0	2	0	3	4
307139	0	0	0	0	0	0	0	0	0	0	0	0	0.666667	0	1.33333	0	0	0	0	0	0	0	1	0	1	0	0.666667	0	0	0	0	0	0	0	0	0	0	0	0	0	4.66667	0.666667	0	0	0	6.33333	0	2.33333	0
307170	0	0	0	0	0	0	2.33333	0.666667	0	0	0	0.666667	1	1.66667	0.666667	3	0.666667	1.33333	0	0	0	0	0	0	0	0	0	0	0	0	0	0	0	0	0	0	0	0	0	0	0	0	0	0	0	0	1	0	0
307238	0.5	0	0	0	1	1.75	0	0	0	0.75	0	0.5	0	0	0.75	0	0	0	0	0	0	0	0.75	0	0	0	0.5	0	0	0	0	0.5	0	1	1	0	0	0	0	0	0	0.5	0	0	0	0	0	0	0.75
307373	0	2.33333	2	4	1	0.666667	0	0	0	0	1.66667	0	1	0.666667	0	1.33333	0	4.33333	0	0	0	2	0	0.666667	9.66667	0	1.66667	0	0	0	0	1.33333	1	3.33333	7	3	0	0	0.666667	2.66667	0.666667	4.66667	1.66667	0.666667	1.66667	0	4	6.66667	2.33333
307571	1	1	0	1	0	0.5	0	0.75	0	0	0.5	0	0	0	0	0	0	0	0	0.5	0	0	0.5	0	0	0.5	0.5	1.5	0.5	0.5	0	0	0	1.75	0	0	3.5	1	0.5	2.25	2.5	0	1.5	1	2	1	1.25	0.5	0.5
307608	0.75	3.25	1.25	3	4	1.5	0.5	1.25	2.5	3	3	7.5	2	2.25	0.75	2.25	1.75	2	1	1	2.75	1	0.75	1	2.5	1.5	2.75	1.75	3	1.25	1.25	1.75	2.25	1.75	2.5	4	1.25	0.75	3.75	3	1.25	2	1	1.75	1.75	2.75	4.5	2	2.5
308042	0	0	6	0	0	0	6	2	3	7	2	3	0	0	2	0	0	0	3	0	0	2	0	0	7	0	0	2	3	0	3	0	5	4	8	2	0	0	0	0	0	3	0	0	0	0	0	2	3
308057	0	0	0	0	0	0	0.666667	0.666667	0.666667	0	0	0.666667	0	0	0	0	0	0	1	3	3	1	0	0	3	1.33333	1	7.33333	1.66667	7.33333	2.66667	0	1.33333	2.66667	2.66667	1.33333	2.33333	6	3.66667	0	2.33333	0.666667	2	5	0.666667	16.6667	1.33333	4	1.66667
308117	2.66667	46	6.33333	6	8.66667	2	1.66667	0.666667	0	10.3333	3.33333	0	15.6667	0.666667	0	0	0	8	1.66667	0	0.666667	6.33333	2	2	5.33333	0	1.33333	0	1	0	2.66667	5.66667	1.33333	30.3333	71.6667	37.3333	0	1	0	1.33333	0	13.6667	8	0.666667	7	0.666667	5	28	15.3333
308249	0.5	0	0	0	0	0	1.16667	0	1.33333	0	0.666667	0	0	0	0.333333	0	0.5	0	0	0	0.833333	0	0.5	0	0	0	1	0.333333	0.333333	0	0.5	0	0.333333	0.666667	0.666667	3.16667	0	0	0	0	0	2.33333	1	1.16667	0.5	0	0	0	0
308386	0	0	0	0	0	0	5.75	0	3.5	0	1.5	8.5	0	0	0	0	0	0	0	0	0	0	0	0	0	0.5	0	0	0	0	0	0	0	0	0	0	0	0	0	0	0	0	0	0	0	0	0	0	0
308498	0	0	0	0	0	0	0	0	0	0	0	0	0.5	0	0	0	0	0	0	0	0.5	0	0.5	0	1.25	0.5	0	0	1	0	0	0	0	0	0	0.5	0	0	1	0	0	0	0.75	1	0	0	0	0	0
308544	0	0.666667	0	0	0	0	0	0	0	0	0	0	2.66667	0	0	0	0	0	1	1	0.666667	0	0	1.66667	0	0	0	0	0.666667	6.33333	0	0	2	0.666667	0	0	1.33333	4	2.33333	0	0	0	0.666667	1.33333	0	2.66667	0	2.33333	0.666667
308546	3	0.666667	6	0.666667	19.6667	1	0	3	0	0	0	0	1	0	0	0	1.33333	0	10	1.33333	0.666667	1.66667	1	23	0.666667	1	16.3333	0	1	0	0	0	6	1	1.66667	0.666667	0	1	0	0	0	1.66667	2.33333	7.33333	2	0.666667	1	0	0
308598	0	0	0	0	0	0	1.8	3.6	0	0	0.4	0	0	0	0	0	0	0	0.6	0	0	0	0	0	0	0	0	0	0	0	0	0	0	0	0	0	0	0	0	0	0	0	0	0	0	0	0	0	0
308734	5	4.75	3.75	2.25	2.25	2	0.5	0.75	0	0	0	6.5	1.75	4.25	1.25	2.25	1.25	3.25	1.25	3.5	9.75	3	4.5	1	3.5	6.75	1	0.75	1.25	1.25	2.25	2	2.25	1.75	2.5	5.75	0.5	0.5	1.25	6.5	1	22	12	2	13.25	0.5	1.5	1.25	0.75
308802	0	0	0	0	0	0	0.5	0	0	0	0	0	0	0	0	0	0	0	0	0	1	1	0.5	0.5	0	0	0.5	0	0	0	0	0	0.5	0	0	0.5	0.5	1.25	0.75	0	0	0.75	0	0	0	0	0	0.5	0
308860	0	0	0	0	0	0	3	0	0	0	0	0	0	0	0	0	0	0	0.666667	1.33333	0	0	0	0	0	0	0	0	0	0	0	0	0	0	0	0	0	0	0	0	0	0	0	0	0	0	0	0	0
3090117	1.8	1	2	2	0.8	0.8	3.2	0	0.6	0.4	1.4	1.2	3	1.2	1.6	5.4	2.8	1.4	2.4	0	0.4	0.8	0	0.6	0	0	0.4	1	0.4	0.4	0.4	0	0	1.2	0.4	1	0	0	0	0.6	0.4	0	0.6	0	0.4	0.6	0.4	0	0
309302	0	0	0.5	0	0	1	0	0	0.5	0	0	0	2.5	3.5	0.5	0	0.75	1.25	0	0	0	0	0	0	1.25	0	0	0.75	0	0.5	0	1	0	0	0	0	0	0	0	0.5	0.5	0.5	0	0	0	0	0	0	2.5
309361	0	0	0	0	0	0	0	0	0	0	0	3	0	0.5	0	0	1	0	0	0	0	0	0	0	0	0	0	0	0	0	0	0	0	0	0	0	0	0	0	0	0	0	0	0	0	0	0	0	0.75
309363	6.33333	1.33333	1.66667	7.66667	2.33333	3	0.666667	1.66667	1.66667	1.66667	18	7	5	10	7.66667	7	5.66667	4.33333	2	12.3333	5	0.666667	3	2.66667	2.33333	3.33333	6.66667	2.66667	4	1	8.33333	0.666667	3	0.666667	0	1.33333	0.666667	2	3	3.66667	2.33333	1.33333	1.33333	2.66667	1.66667	2	2	0	2.66667
309391	0	0.666667	0	0	0	0	0	0.666667	0.666667	1	0	0	1.33333	0	0.666667	0	1	0	1	0.666667	1	0	0	0.666667	0.666667	0.666667	0	2	4.33333	3	0	0	2.66667	0	0	1.33333	1.33333	1.66667	4.33333	0	0.666667	2	0	1.33333	0	1	0	1	0
309433	0	0	0	0	0	0	2.16667	0	0.666667	1.66667	0.5	6.66667	0	0	0	0	0	0	6.5	0	0	0	0	0	0	0	0	0	0	0	0	0	0	0	0	0	0	0	0	0	0	0	0	0	0	0	0	0	0
309441	1.25	2.25	2.25	0.5	1.75	1	1	0	0	0.5	0	0	1.75	0.5	0	1	2.25	1	0	0	1	0	6.5	1	1	1	0	0.75	0.5	0	2.5	0	0	1.25	1.25	1.25	0	0	1	1.25	0.5	1.25	0.75	4	0.5	0	2.75	0.75	0
309534	0	0	0	0	0	0	0	0	0	0	0	0	0	0	0	0	0	0	0	0	0	2.5	0	0	0	0	0	0	0	0	0	0	0	1	0.5	0	0	0	0	1.25	0	0	0	0	0	0	0	0	0
309658	0	0	0	0	0	0	0	0	0	0	0	0	0	0	0	0	0	0	0	0	0	0	0	0	0	0	0	0	0	0	0	0	0	0	0	0	0	0	5	0	0	0	0	1.5	0	0	0	0	1.75
309720	1.66667	0.833333	0.666667	0.666667	0	0	0.333333	0	0	0.5	0.833333	0.5	2.66667	0.333333	0.833333	0.5	0	0.333333	0.5	0	0.333333	0.5	0.5	0.666667	0.5	0	0.5	0	0.666667	0.333333	0	0	0.333333	0.666667	0.333333	1	0	0.5	0.833333	0	0.333333	0.5	0	0.333333	0	0	0	0.5	0
309801	0	0	1	0	0	0	0	0	0	0	0	0	0	0	0	0	0	0	0	0	0	0	0.666667	1.33333	0	0	0	0	1.33333	0	0	2.66667	0.666667	1.33333	3.33333	1	0	0	0	0.666667	0	1	1.66667	0	5.33333	0	1.66667	0	0
309892	0	0	0	0	0	0	0	0	0	0	0	0	0	0	0	0	0	0	0	0	0	0.666667	0	0	0.666667	0	0	0	0	0	0	0	0	1.33333	0.666667	0	0	0	0	0.666667	0	0	0	0	0.666667	0	0	0	0
310069	0	0	0	0	0	0	0	0	0	0	0	0	3	0	0	0	0	0	0	0	0	0	0	0	0	0	0	0	0	0	0	0	0	0	0	0	0	0	0	0	3	0	0	0	0	2	0	2	0
310103	0	0.666667	0	0	6.33333	0	1.66667	1.33333	83	1	1.66667	3	1.66667	0	0	0	0	1.66667	12.3333	2	0	0	0	0	0	0	4.33333	3	1	0	0	0	0	0	0	0	0	0	0.666667	0	0	0.666667	0	0	0	0	0	0	0.666667
310358	1.75	0	0.5	0	0.5	1	2.75	5.75	2.25	2.25	1.5	2.75	1.75	1.25	2.5	1	0	1.25	5	1	0	0.5	0	0	0	0	0	0	0	0	0	0	0	0	0	0	0	0	0	0	0	0	0.75	0.5	0	0	0.5	0	0
310499	0	0	0	3	0	1.33333	0	0	0	0	0	0.666667	0	1	0.666667	0	0	1.33333	0	0	0	0	0	0	0	0	1.33333	0	0	0	0	0.666667	0	0.666667	0	0.666667	0	0	0	0	0	1	0	0	0	0	0	0	0
310574	0	0	0	0	0	0	1.5	0	0	0	0	0	0	0	0	0	0	0	0.75	1.5	0	0	0	0	0	0	0	0	0	0	0	0	0	0	0	0	0	0	0	0	0	0	0	0	0	0	0	0	0
310642	0.666667	0.666667	0	0.666667	0	0	0	0	0	0	0	0	1.33333	0	0	0	0	0	0	0	0	0.666667	0	0	2	0	0	0	0	0	0	0	0	0.666667	0	0	0	0	0	0	0	0	0	0	0	0	0	0	0
310945	1	0	0.5	0.75	0	1	1	1.25	1.25	1.5	1.75	6	2.25	5.5	0.5	1	1.75	1	0.75	1.5	0.75	0.75	0.5	1.5	0.5	0	1.25	2.75	6.75	0	0.75	3.75	0	2.5	2.5	1	0	0	0	0	0	2.5	1.75	0.5	3	0	0.5	0	0.5
311445	0	0	0	0	0	0	0	0	0	0	0	0	0	0	0.5	0	0	0	0	0	0	0	0	0	0	0	0	0	0	0	0	0	0.5	0	0.75	0.5	0	0.5	3.5	0	0.5	0	1.25	0.75	0.75	0	0	1	0
311704	5	5	3	3	0	15	5	13	53	5	13	8	10	8	0	2	0	0	239	5	0	2	0	8	0	0	2	3	7	0	0	0	0	5	7	0	0	0	0	0	2	0	11	0	11	0	3	5	2
311724	1.25	0	0.75	8.75	1.5	0	1	1	11.25	1	1.25	2	0	0.5	0	0.75	0.5	1	0	0	0	0	0	0	0.5	0	0	0	0	0	0	0	0	0	0	0	0	0	0	0.5	0	0	0	0	0	0	1	0	0
3117556	1.5	0	0	0	0	0.5	0	0	0.5	0	0	0.5	0	0	0	0	0	0	0.5	0	0	0	0	0	0	0	0	0	0	0	0	0	0	0	0	0	0	0	0	0	0	0	0	0	0	0	0	0	0
311859	0	0	0.5	0	0	0	0	0	0	0	0	0	1	0.5	0	0.5	0	0	0	0	0	0	0	0	0	0	0	0	0	0	0	0.5	0	0.5	0	0	0	0	0	0	0	0	0	0	0	0	0	0	0
312070	2.875	1.875	0.5	1.875	1.375	0.625	0.75	0	1.125	0	0.5	0.5	1.875	0.5	1.625	0.5	0.5	0.375	0	0.625	12.75	6.625	19.875	6.75	2.875	2.375	3.375	1	1	2.125	0.75	2.875	8	2.25	1.375	8.625	7.125	8.5	5	2.125	1.75	5.375	3.375	2.875	2.25	2.5	0	5.5	0.5
312145	2	115	6	2	1.33333	5.66667	0	0	0	0	0	0.666667	1	1	0	0	1	1.33333	9.66667	0	0.666667	0.666667	0.666667	1	10.3333	0.666667	4	1	3.66667	0	0	2.33333	3	0	6.33333	1.33333	0	0	0	1.66667	0	2	1.33333	1	1	0	1	0	0
312156	0.666667	0	0	0	0	0	0	0	0	0	0	0	3.33333	1.66667	0	0	0	3.66667	0	0	0.666667	0	0.666667	0	1	1	0	1.33333	0	0	0	0	3	0	0	0	2.33333	5	0.666667	0	0	1	1	0	0.666667	0	0	0	0
312476	0	1.66667	5.66667	0	2.66667	4.66667	0.666667	0	0	0	0	0	0	0	0	0	0	0	0	0	0	0	0	0	0	0	0	0	0	0	0	0	0	0	0	0	0	0	0	0	0	0	0	0	0	0	0.666667	0	0
312490	0	0	0	0	0	0	0	0	0	0	0	0	0	0	0	0	0	0	0	0	0	0	0	0	0	0.75	0	0	0	0	0	0.5	0.5	0	0	0	0	0	0	0	0	0.75	0	0	0	0	0	0.5	0
312515	0	0	0	0	0	0	0	0	0	0	0	0.75	0.5	0.75	0	0	1.5	0	0	0	0.5	0.5	0	0	0	0	0	0	1.5	0	0	0	0	0	0.75	0	0	0	0	0	0	0.5	0	0	0	0	0	0	0
313037	1	3.25	0	0	0.75	0.75	0	0	0	0	0.75	0	0	0.5	0	0	0.75	1	2.75	1.25	3.5	1.5	1.5	2	4	2.25	0.75	0.5	0	2.5	2.75	1.5	6	0	0	0.5	0	0	2	0.5	1.75	1.75	1.5	4	2	2.5	1.5	2.5	0.5
313121	1	0	0	0	0	0	0	1	0	0	0	0	0	0.5	0	0	0	0	0	0	0	0	0	0	0	0	0	0.5	0.75	0.5	0	0	0	0	0	0	2	0	0	0.75	1	0	0	0.5	0	0	0	0	0
313274	0	0	0	1	1.25	0	0	0	0.75	0	1.25	1	1.75	0.75	0.5	0.75	0.75	1	0	0	0	0	0.5	0	0.75	0	0	0.5	0.5	0	0	0.5	1.25	1	0.75	0	0	0	0.5	0	0	0	0	0	0.5	0	1	0	0.5
313499	0	0	0	0	0	0	0	0	0	0	0	0	0	0	0	0	0	0	0	0	0	0	0	0	0	0	0	0	0	0	0	0	0	1	1.66667	0.666667	0	0	0	0	0	0	0	0	0	0	0	0	0
313524	0	1.25	0	0	0.5	0.75	0.5	0	0.5	0	1.25	1	1.75	0.5	0	0	0.5	0	0	0	0.5	0.75	0.75	0	0	0.5	0	0.5	0	0	0	0	0	0.75	0.75	0	0	0	0	0	0	0	0	0	0	0	0	0	0
313593	0	0	10	0	0	0	2	0	3	0	0	0	2	0	0	0	0	0	0	0	0	0	0	0	2	0	0	0	0	0	0	0	0	3	2	0	0	2	0	0	0	0	0	4	0	0	0	0	0
313672	0	0	0	0	0	0	4.16667	4.5	0.5	0.833333	0	0.333333	0	0	0	0	0	0	8	5	0	0	0	0	0	0	0	0	0	0	0	0	0	0	0	0	0	0	0	0	0	0	0	0	0	0	0	0	0
313724	1.33333	2	1.33333	0	0	3.66667	0	0	7.66667	1	4.33333	0	0	0	0	0.666667	0	2	0	0	0	0	0	0	0.666667	0	0	0	0	0	0	0	0	0	0	0	0	0	0	0	0	0	0	0	0	0	0	0	0
3138798	0	0	0	0	0	0	2.6	0	0	0.6	0	0.6	0	0	0	0	0	0	3.8	0.6	0	0	0	0	0	0	0	0	0	0	0	0	0	0	0	0	0	0	0	0	0	0	0	0	0	0	0	0	0
313968	0	0	0	0	0	0	0.333333	0.333333	0.5	0	0	1.83333	0	0	0	0	0	0	1.33333	0	0	0	0	0	0	0	0	0	0	0	0	0	0	0	0	0	0	0	0	0	0	0	0	0	0	0	0	0	0
314029	0	0	0	0	0	0	0	0	0	0	0	0	0	0	0	0	0	0	0	0	0	0	0	0	0	0	0	0	0	0	0	0.5	1.25	0	0	0	0	0	0	0	0	0.75	0	0	0	0	0.75	0	0
314095	0	0	0	0	0	0	0	1	0	0	0	0.5	0	0	0	0	0	0	1.83333	0	0	0	0	0	0	0	0	0	0	0	0	0	0	0	0	0	0	0	0	0	0	0	0	0	0	0	0	0	0
314613	185.5	21.5	7.25	53	6.75	20.25	12	18.75	4.5	27.75	13.75	5.25	4.25	18	68.5	12.5	15.75	15.75	83.75	125.5	26.75	23.75	78.25	62.5	12.75	157.75	88.25	416.75	376.25	374	7	20.75	3	56.25	26.5	8.25	418	91.5	52.5	114	375.75	36	127	71.75	199.5	149	30	23.5	68.75
314639	0	0	0	0	0	0	0	0	0	0	0	0	0	0.5	0	0	0	0	0	0	0.5	0.5	0	0	0.5	0.75	0	0.5	0.5	0	0	0	0	0	0	0	0	0	0.5	0.5	0	1	0	0	0	0	0.5	0	0
314644	0	0	0	0	0	0	0	0	0	0.5	0	0	0	0	0	0	0	0	0	0.5	0	0	0	0	0	0	0	0	0	0	0	0	1.25	0	0	0	0	0	0.75	0	0	0	0	0.75	0	0	0	0	0
314810	2.5	2.5	0	0	1	1.5	0	0	8	3	0	0	2	1	1.5	2	1.5	1.5	0	0	0	0	0	0	0	0	0	0	0	0	0	0	0	0	0	0	0	0	0	0	0	0	0	0	0	0	0	0	0
314996	0	0	0	0	0	2	1.33333	0	0	0	2.33333	38.3333	0	0	0	0	0	0	0	16.3333	0	0	0	0	0	0	0	0	0	0	0	0	0	0	0	0	0	0	0	0	0	0	0	0	0	0	0	0	0
3150250	0	0.666667	0	2.66667	0	0	0	0.666667	1	0	1	0.666667	0	0.666667	1	0	0	1.66667	0	1.33333	1	0	0	0	1.66667	0	0.666667	0	0	0	0	1.66667	0.666667	0	0	0	0	0	0	0.666667	0	0	0	0	0	0	2.66667	0	0.666667
315147	0	0	0	0	0	0	0	0	0	0	0	0	0	0	0	0	0	0	0	0	2	1.33333	0	6	0	0	0	0	1	0.666667	1.33333	4	0.666667	26.3333	23	16.6667	0.666667	0	1	8.33333	0.666667	15.6667	3.66667	1.66667	2.33333	0	1.33333	4	1
315189	0	0	0.5	0	0	0	0	0	0	0	0	0.5	0	0	1	0	0	0	0	0	0.5	1	0	0.5	0	0	0.5	0	0	0	2.25	0	0.5	0.5	0.5	2.75	0	0	0	0	0	0	1.25	2	1.5	0	0	0	0
315220	0	0	0	0	0	0	0	0	0	0	0	0	0	0	0	0	0	0	0	0.5	0.5	0	0	1.5	0.5	0	0	0.75	0.75	0	0.5	0	0.75	0.5	0	0	0	0.5	0.5	0	0	0.75	0	0	0	0	0	0.5	0
3152469	0	0	0	0	0	0	0	10	0	0	0	2	0	0	0	0	0	0	3	0	0	0	0	0	0	0	0	0	0	0	0	0	0	0	0	0	0	0	0	0	0	0	0	0	0	0	0	0	0
3154070	0	0	0	0	0	0	0.4	0	0.6	0	0.4	0.4	0	0	0	0	0	0	1.4	0	0	0	0	0	0	0	0	0	0	0	0	0	0	0	0	0	0	0	0	0	0	0	0	0	0	0	0	0	0
315430	0	0	0	0	0	0	0	0	0	0	0	0	0	0	0	0	0	0	0	0	0	0.666667	0	0	0	0	0	0	0	0	0	0	0	0	1.66667	0	0	0	0	0.666667	0	1	0	0	0	0	0	0	0
315485	0	0	0	0	0	0	2	0	0	0	2	4	0	0	0	0	0	0	0	2	0	0	0	0	0	0	0	0	0	0	0	0	0	0	0	0	0	0	0	0	0	0	0	0	0	0	0	0	0
315896	0	0	0	0	0	0	0	0	0	0	0	0	0	0	0	0	0	0	0	0	0	0	0	0	0	0	0.666667	0	0	0	0	0	0	0	0	0	0	0	0	0	0	0	0.666667	0	0	0	1.66667	0	0
316211	0	0	0	0	0	0	0	0	0	0	0	0	0	0	0	0	0	0	0	0	0	0	0	0	0	0.333333	0	0	0	0.333333	0	0	0.833333	0	0	0	0	0	0.333333	0	0	0	0	0	0	0	0	0	0
316496	0.5	0	0	0	0	0	0	0	0	0	0	0	1.75	0	0.5	0	0	0	0	0.75	2	2.75	2.5	1.25	1.25	0.75	2.25	0	0	0	0.5	1	1.5	1	0.5	1	0.5	1.25	2.75	0.75	0.75	0.75	0.75	0.5	0.5	0	0	1.25	0.5
316539	0	0	0	0	0	0	0	0	0	0	0	0	0.5	0	0	0	0.5	0	0	1.25	0.75	0	0	0	0	0	0	0	0	0	0	0	0	0	0	0	0	0	0	0	0	0	0	0	0	0	0	0	0
316544	0	0	3	0	0	6	0	0	0	0	3	0	0	0	0	0	0	0	0	0	0	2	0	0	0	0	0	0	0	0	0	0	0	0	0	0	0	0	0	0	0	0	0	0	0	0	0	0	0
316761	0	0	0	0	0	0	0.4	0	0	0	0	0.4	0.4	0	0	0	0	0	0.6	0	0	0	0	0	0	0	0	0	0	0	0	0	0	0	0	0	0	0	0	0	0	0	0	0	0	0	0	0	0
316892	0	0	0	0	0.333333	0	0	0	0	0	0	0	0	0	0.333333	0	0	0	0	0	0	0	0	0	0	0	0	0	0	0	0	0	0	0	0	0	0	0	0	0	0	0	0	0	0	0	0	0.833333	0
317041	0	0	0	0	0	0	0	0	0	0	0	0	0	0	0	0	0	0	0	0	0	0	0	0	0	0	0	0	0	0	0	0	0	0	0	0	4	5	0	2	0	0	0	0	0	0	0	0	0
317113	0	0	0	0	0	0	0	0	0	0	0	0	0	0	0	0	0	0	0	0	0	0	0	0	0	0	0	0	0	0	0	0	4	0	0	0	2	3	0	0	0	0	0	0	0	2	0	0	0
317135	0	0	0	0	0	0	0	0	0	0	0	0	0	0	0	0	0	0	0.75	0.5	0.5	0	0	0	0	0	0.75	0	0	0	0.75	0	0	0	0	0	0	0	0	0	0	0	0	0	0	0	0.75	0	0
3172943	0	0	0.666667	0	0	0	0	0	0	0	0	0	0.666667	0	0	0.666667	0	0	0	0	0	0.666667	0	0	0	0	0.666667	0	0	0	0	0	0	0	0	0.666667	0	0	0.666667	0	0	0	0	0	0	0	0	0	0
3172949	19.3333	34	23	15	7	8	3.33333	1	1.33333	3.33333	1.33333	10.3333	10.3333	13.3333	5	5.33333	4.33333	13.3333	1.66667	6.33333	8.66667	7.66667	7	5	5.66667	13.3333	12.6667	5	2.66667	2	66.6667	19.3333	14.6667	4.33333	7	5	4	2.33333	37.3333	5	3.66667	3	15.6667	10	8.33333	1.33333	3.33333	2	1.66667
317399	3	0.666667	1.66667	2.66667	19.3333	36.6667	0.666667	1.66667	0	1.66667	1.33333	15	2	1.66667	0	7	3.33333	0	1	0	4.66667	1.33333	0	0	0	0	0.666667	0	0	0	0	0	0	2.33333	5	2	0.666667	0	0	0	0	0.666667	6.66667	0.666667	4	1.33333	3	1.66667	3.33333
317515	1.25	0	0	0	0	1.5	0	0	1.5	1.25	1	0	0	0.5	0.5	0	0	0.75	1.25	1.25	1.25	0.5	0	2	0.75	0.75	1.25	1	0.75	0	0	0	0	0	0	0	0	1.25	1.75	0	0	0.75	0	0	0	0	0	0	1
317633	0	0	0	0	0	0	0	0	0.5	0	0.75	0.5	0.5	0.5	0	0	0	0	0	0	0	0	0	0	0	0	0	0	0.75	0	0	0	0	0	0	0	0	0	0	0	0	0	0	0	0	0	0	0	0
317653	0	0	0	0	0	0	0	0	0	0	0	0	0	0	0	0	0	0	0	0	0	0	0	0	0	0	0	0	0	0	0	0	0	1	0.666667	0	0	0	0	0	0	0	0	0	0	0	0	0	0
318162	0.666667	0	0	0	4.66667	0.666667	1	3	1	5.33333	23.3333	0	10	2.66667	0	1.33333	5.66667	2.33333	2.33333	2	0	0.666667	0	0	3.33333	3.66667	6.33333	0	0	2	0.666667	9.33333	2.66667	1.66667	1	0	0	0	3	16	0	2.66667	0	5.33333	1	0	1	10.3333	6.66667
318320	2.66667	3.16667	7.16667	4.5	1.83333	1.83333	5.16667	0.5	10.1667	4.5	8.16667	1.33333	0.833333	1	1.16667	0.5	5	0.666667	0	0.333333	8.33333	8.16667	10.8333	11.1667	5.66667	3.33333	15.5	3.5	4.33333	1.83333	27.8333	1.66667	15.3333	6	11.5	40.1667	0.5	1.66667	2.16667	2.66667	1.16667	31.6667	11.1667	19.3333	7	2	1.83333	7.5	1
318474	0	0	0	0	0	0	0	0	0	0	0	0	0	0	0	0	0	0	0	0	0	0	0	0	0	0	0	0	0	0	0	0	0	0	0	0	0	0	2.75	0	0	0	0	0.75	0	0	0	0	0
318503	0	0	0	0	0	0.666667	0.666667	0	2	0	0	0.666667	1.66667	0	0	0	0	0	0	0	0	0.666667	0	0.666667	0	0	0	0.666667	1.66667	0	0	1	0	2	2.33333	0	0	0	0	0	0	1	0	0	0	0	0.666667	0	0
318563	16	41	18	14	12	31	12	2	24	6	106	26	12	16	2	27	14	26	87	19	8	10	7	4	15	6	16	6	16	2	2	8	4	18	25	4	0	3	5	4	2	14	0	10	0	7	7	6	5
318569	0	0	0	0	0	0	0	0.666667	0	4.33333	22.3333	10	0	0	0	0	0	0	8.66667	21.6667	0	0	0	0	0	0	0	0	0	0	0	0	0	0	0	0	0	0	0	0	0	0	0	0	0	0	0	0	0
3185810	2	0	0	0	0	0	0	0	0	0	0	0	9	4	0	0	0	2	0	0	0	0	0	0	0	0	0	0	0	0	0	0	0	0	0	0	0	2	0	0	3	0	0	0	3	7	0	7	3
318583	0	0	0	0	0	0	0	0	0	0	0	0	0	0	0	0	0	0	0	0	0.666667	0.333333	1.16667	1	0	0	1.33333	0	0	0	0.5	0	0.666667	0.666667	0.833333	3.33333	0.333333	0	0	0.333333	0	1.66667	0.5	0.5	0.666667	0	0	0.5	0
318732	2	1.66667	0	2	23	1	0	1	0	10	0	0	0	0.666667	1	1.33333	2	3.66667	0.666667	0.666667	0	0	0	0	1	0	0	0	0	0	0.666667	3.33333	0	0	0	0	0	0	0	0	0	0	0	0	0	0	0	0	0
318760	0	0	0	0	0	0	0	0	0	0	0	0	0	0	0	0	0	0	0	0	0	0	0	4	0	0	0	0	0	0	0	0	0	0	0	0	0	0	0	0	26	0	0	7	0	102	0	17	5
318764	0.333333	2.83333	2.33333	0	0.666667	0	0.666667	0	0	0	0	0.333333	0	1	0.833333	0.5	0.5	0	0	0	5	4	26.3333	2.5	1.33333	0.833333	22.8333	1.66667	0.5	0.5	151.5	0.833333	1	2.16667	3	2.83333	0.5	1.33333	1.33333	0	0.333333	1	5.5	2	4.16667	0.333333	4.16667	0.333333	0
318900	0	0	0	0	0	0	0	0	0	0	0	0	0	0	0	0	0	0	0	0	0	0	0	6	0	0	0	2	3	2	0	0	0	0	0	0	0	0	5	0	4	0	0	11	0	3	0	7	8
319197	0	0	0	0	0	0	0	0	0	0	0	0	0	0	0	0	0	0	0	0	0	0	0	15	19	0	5	0	0	0	0	0	0	0	0	0	19	31	35	24	401	0	6	21	3	674	8	12	1554
319219	0	0	0	0	0	0	0	0	0	0	0	0	1.66667	0	0	0	0	0	0	0	0	1.33333	0	0	0	0	0	0	0.666667	0	0	1.66667	0	2	1.66667	0	0	0	0.666667	0	0	0.666667	0	0	0.666667	0	1	0	0
319708	0.75	2	2	1.5	0.5	0	1.75	0	0.5	0	0.5	0.5	1.25	0	2.25	1.5	0	1	0.75	2.25	11.25	3.25	9.5	8	3.25	1.5	4	0	0.5	1	0.75	2.25	3.75	1.75	1.25	3.25	5	9.5	7.75	3	1.75	3.25	2.25	3.25	1	1	0	7.75	1.25
319909	0	1.33333	0	0	0	0	1	0.666667	6.66667	4.33333	0.666667	8	0	1.66667	0.666667	2.66667	0.666667	2	15.6667	0.666667	0.666667	0.666667	0	0	0	0	0	0	0	0	0	0	0	1.33333	0	0	0	0	0	0	0	0	2.33333	0	1.66667	0	2.33333	0	0
320123	4.33333	0.666667	1.33333	0.666667	2.66667	0	2.33333	0	0	0	4	1.66667	1	0.666667	1.33333	0	0	0	0	0	0	0.666667	0	0	0	0	0	0	0	0	0	0	0	0	0.666667	1	0	0	0	0	0	0	0	0	0	0	0	0	0
320169	9	1	1.33333	0	1.33333	0.666667	6	0	0	0	0	1.66667	1.66667	0	1.33333	2.66667	0	1.66667	0	1.33333	0	2	1	0.666667	0	1.33333	2	0	0	0	2.33333	0	0.666667	0	0.666667	0.666667	0.666667	0	1	2.33333	1.66667	0	1.66667	0	0.666667	0	1	0.666667	3.33333
320224	0	0	0	0	0	0	0	0	0	0	0	2	0	0	0	0	0	0	0	0	0	0	0	0	2	0	0	0	0	0	2	0	0	0	0	0	0	0	0	0	0	0	0	0	0	0	0	0	0
320250	0	0	2	0	0	0	0	0	0	0	0	0	8	0	0	0	0	4	3	0	0	0	0	0	3	2	3	9	9	0	0	6	4	3	2	0	0	0	0	0	0	3	7	2	2	0	0	2	3
320603	0	0	0	0	0	0	0	0	0	0	0	0	0.75	0	0	0	0	0	0	1.25	1.5	3.5	0.75	24.5	1.25	0.75	0	31.5	28	10.5	0.75	1.75	6.5	15	5.25	8.25	1	1.5	26.5	1	11	21	16	65.75	12.75	8	7.25	38.25	67.25
320844	2	3	0	0	0	4	0	0	3	0	10	6	0	2	3	0	2	4	0	0	0	0	0	0	2	0	0	0	0	0	0	0	0	0	6	0	0	0	0	0	0	3	0	0	0	0	0	0	0
320912	0	0	0	0	0	0	0	0	0	0	0	0	0	0	0	0	0	0	0	0	0	0	0	3	5	0	2	0	0	0	0	8	2	0	0	0	0	0	0	0	0	0	0	0	0	0	0	0	0
320972	0	0	0	0	0	0	0	0	0	0	0	1.25	0	0	0	0	0	0.5	0	0	0	0	0	0	0	0	0	0	0	0	0	0	0	0	0.5	0	0	0	0	0	0	0	0	0	0	0	0	0	0
321290	0	11	0	0	0	0	0	0	0	0	0	0	10	0	13	0	0	0	0	0	0	0	6	6	0	0	0	2	0	168	0	0	6	2	2	0	32	150	18	10	245	3	4	63	10	255	4	11	160
321484	3.75	2.75	3.5	6	41.25	7	2	2.75	0.75	0.75	1.5	10	3	5.75	0.5	1	3	3.75	1.75	1.5	0	1.5	0	1.5	1.75	0.75	0.5	1	1.5	1.25	1	1	2	2.75	6	0.75	0.5	0	1	15.25	0.75	8	1.75	1	2.75	1.5	7.5	2	0.75
321722	0.666667	0	0	0	0.666667	0.666667	0	0	0	0	0	0.666667	0.666667	0.666667	0	1	0	0	0	0	0	0	0	0	0	0	0	0	0	0	0	0	0	0	0	0	0	0	0	0	0	0	0	0	0	0	0	0	0
321825	0	2	0	0	0	0	0	0	0	0	0	0	0	0	1.75	0	0	0	0	0	0	0	0	0.75	0	0	0	0	0	3.75	0	0	0	0	0	0	0	0	0.5	0	2.25	0	0	0	1	20	0	0	1.25
321902	0	0	0	0	0	2	0	0	5	0	2	0	2	0	0	0	0	0	0	2	0	0	0	0	0	0	0	0	2	0	2	0	0	6	4	2	0	0	0	0	0	0	0	2	0	0	0	0	2
321972	29	19.8	13.4	27.6	23.4	18.2	106.6	6.8	3	3.8	7	2.4	5.6	2	8.6	6.4	2.6	2.6	6	10.2	2.8	3.8	3	0.8	0.6	1.4	0.4	0.8	0.8	0.4	2.6	1.4	6.4	1.8	0.4	1	0	0.6	2.6	1	0.6	0.6	1	0.8	2.8	0.8	0.6	0.4	1.6
322004	0	0	0	0	0.666667	0	0	0	0	0	0	0	8	0.666667	0	0	0	0	0	0	0.666667	0	0.666667	0	0	0	0	0	0	0	2.33333	0	0	2	1.66667	0.666667	0	0.666667	0	5.33333	0	5.33333	8.33333	0	6	0	6.33333	0	3
322087	0	0	0	0	0	0	0	0	0	0	0	0	0	0	0	0	0	0	0	0	0	0	3	0	0	0	0	0	0	3	0	0	2	0	0	0	0	2	2	0	2	7	0	2	0	8	0	2	0
322114	2	0	0	0	0	33	0	2	8	0	0	0	0	0	3	6	3	0	0	5	0	0	0	0	0	0	0	0	0	0	4	0	0	21	19	8	0	0	0	0	0	0	0	2	0	0	0	0	0
322250	0.6	0.8	1.4	1.8	1.4	0.8	13.4	0.4	3	0	7.4	0.4	1.8	3.6	15.4	1.4	1	1.2	0	2	15	20	16.4	11.2	1.6	3	6.2	1.4	5.4	2.4	20	5.6	6.2	5.8	6.6	12.4	1	1.4	0.6	0.8	0.6	9.8	8.2	13.4	4.2	2.8	0.8	2.4	1
322433	0	0	0	0.5	0	0	0	0	0	0	0	0	0	0	0	0	0	0	0	0	0	0	0	0	0	0	0.5	0	0	0	0	0	0	0	0	0.5	0	0	0	0	0	0	0	0	0	0	0	0	0
322466	0.666667	3.33333	0	0	0	0	0	0	0	0	0	1.66667	0	0.666667	0	0	0	0	0	0	0	0	0	0	1	0	0	0	0	0	0	0	0	0	0	0	0	0	0	0	0	0	0	0	0	0	0	0	0
322505	0	0	0	0	0	0	0	0	0	0	7	5	0	0	0	0	0	0	0	8	0	0	0	0	0	0	0	0	0	0	0	0	0	0	0	0	0	0	0	0	0	0	0	0	0	0	0	0	0
322525	0	0	0	0	0	0	0	0	0	0	0	0	0	0	0	0	0	0	0	0	0	0	0	0	0	0	0	0	0	0	0	0	0	0	0	0	0	0	0	0	0	0	1	0	2	0	0	0.666667	0
322560	0	0	0	0	0	0	0	0	0	0	0	0	0.75	0	0	0	0	0	0	0	0.75	0	0.5	0.75	1	0	1	0	0	0	0	0.5	1.25	0.5	0	0.75	0.75	2.5	1.25	0.5	0	0.75	0.5	0	0.75	0	0	0	0
322564	0	0	0	0	0	0	0	0	0	0	0	0	0	0	0	0	0	0	0	0	0	0	0	0	0	0	0	0	0	0	0	0	0	0	0	0	0	0	0.666667	0	0	0	0	0	0	0	0	0	1
322678	0	3	0.666667	1	0	0	2.66667	1.66667	1	0.666667	7	0.666667	2.33333	2	0	1.33333	0.666667	0	107.333	9.33333	7	5	2.33333	5	107	17	40	0	1.33333	0	10	61.3333	36	59.6667	67.6667	32.6667	5.66667	9.33333	21	24.6667	9.66667	17	28.3333	8.33333	23	20.3333	39	41	14
322723	1.5	1.75	1.75	1	1.5	2	1.75	0	3.75	0	7.75	0.5	3	1.75	7.75	3.25	0.75	1	0	0.75	19	16.25	34.25	11.5	5.25	5.5	12	2	6	4.25	57.75	7.5	10.75	8.25	8.25	25.25	2	3	2	1.5	1.25	12.25	12.5	11.25	9	3.5	2.75	4.75	0.5
322835	0	0	0	0	0	0	1.16667	0	0	0.5	0	1.16667	0	0	0	0	0	0	0.333333	0	0	0	0	0	0	0	0	0	0	0	0	0	0	0	0	0	0	0	0	0	0	0	0	0	0	0	0	0	0
322840	2.33333	1.66667	0.666667	4	2.33333	1.33333	0	0	0	0	0	0	1.66667	0	1	1.33333	0.666667	0	1	1.33333	10	3	6.66667	6.33333	3.33333	1.66667	4	0	0	0	0.666667	2.66667	3	1	1	3	3.66667	8	5	1	1.66667	4	1.66667	2.33333	1.33333	2	0	4.66667	1.66667
323024	0	0	0	0	0	0	0	0	0	0	0	0	0	0	0	0	0	0	0	0	0	0	0	0	0	0	0	0	0	0	0	0	0	0	0	0	0	0	0	0	0	0	18	1	14.5	0	0	1	0
323135	0	0	0	0	0	0	0	0	3	0	14	26.5	0	0	0	0	1.5	0	11	0	1	1.5	2	1	0	0	0	4	1.5	1.5	0	4	1.5	31	20.5	26	1	1	1.5	0	26	94.5	0	0	1	1	3.5	32.5	4.5
323155	0	0	0	0	0	0	0	0	0.75	0	0	0	0	0	0	0	0	0	0	0	0.5	0.5	0.5	0	0	0	0	0	0	0	0	0	0.75	0	0	0	0	0	0	0	0.5	0	0	0	0	0	0	0	0
323595	0	0	0	0	1	0	0	0.666667	11.6667	0	1	0	1	0	0	0	1	0.666667	0	0.666667	0	0	0	0	0	0	0.666667	0	0.666667	0	0	0	0	0	0	0	0	0	0	0	0	0	0	0	0	0	0	0	0
323746	0.666667	0	1	0	0.666667	0	0.666667	0	0.666667	0	0.666667	0	0.666667	0	0	1	0	0	0	0	5	1.66667	3.66667	3.33333	1	1	0.666667	0	0	0.666667	0	1	2	0	1.33333	2	2	2.33333	1.33333	1.66667	1	1	0	0	0	0.666667	0	1.66667	0
323818	1.5	0.5	0.5	0	0	0	1.5	0	0	0	1.25	0.5	0	0	0	0	0	0	0	1.5	1	0.5	0	28.25	0	0.75	0	0	0	0	0	0	18.75	0.75	0	0.5	0	0.5	0	0	0	0	1	0	0	0	0	0	1
323862	2	0	0	0	0	0	2	0	5	13	0	2	2	2	2	0	2	2	0	0	0	0	0	0	0	0	0	0	0	0	0	0	4	0	0	0	2	7	3	0	0	0	0	4	0	0	0	0	2
323906	91.5	71.5	46.5	23.5	128	51.5	46.5	22	124.5	435	45.5	469.5	76	11.5	143.5	19	48.5	141.5	178.5	149.5	118	32	5.5	8.5	0	0	3	0	0	2	3.5	5	11.5	16.5	6	8.5	1.5	0	1.5	1	0	0	20	5	12.5	11	4	5.5	1.5
324157	0	0	0	0	0	0	0	0	0	0	0	0.5	0.75	0	0	0	0	0	0	1.5	0.75	0	0	0	0	0	0	0	0	0	0	0	0	0	0	0	0	0	0	0	0	0	0	0	0	0	0	0.75	0
324219	0	3	0.75	0	0	0	1.25	0	1.25	0	1.5	0.5	21.75	0.5	0	0.5	0	1.25	3.25	22.75	6.5	1	1	5	0	1.5	0.5	1.75	2.5	1.25	0.5	0.75	11.75	1.25	2.25	3	0.5	1.75	10	1.5	2.25	3.25	1.5	4	1	0.5	0	0.5	5.75
324567	0	0	0	0	0	0	0	0	0	0	0	0	0	1.66667	0	2.33333	0	0	0	0	0	0	0	0	0	0	0	0	0	0	0	0	0	0	0	0	0	0	0	1.33333	0	0	0	0	0	0	0	0	0
324894	0	0	0	0	0	0	0	0	0	1	0	0	0	0	0	0	0	1	0	0	0	0	0	0	0	0	0	0.5	0.5	0	0	0	0	0	0	0	0	0	0	0	0	0	0	0	0	0	0.5	0	0
324926	1	1.5	2.25	1	0.75	0	1	0	3	0.5	6	0	0	0	6.25	1	1.75	0.5	0	0	4.75	11.5	18.75	11.25	2.75	1.75	4.5	1.75	2.5	1.75	19.25	1.5	6.5	4.5	5.25	29.5	1	0.75	0.5	0.75	0	15.25	9	8.5	3.25	1.5	1.25	2	0.75
324999	0	0	0	0	0	0	0	0	0	0	0	0	0	0	0	0	0	0.666667	0	0	0	0	0	0	0	0	0.666667	0	1	0	0	0	0	0	1	0	0	0	0	0.666667	0	0	0	0	0	0	0	0	0
325126	0	0	1.66667	0	0	0	0	0	0	0	0	0	0	0	0.666667	1	0	2.33333	0.666667	0	0.666667	0.666667	0	0	0	0	0	0	0	0	0	1	0	0	0	0	0	0	0	0.666667	0	0	0	0	0	0	0	0	0
325213	0.5	0	0	0	0	0	0	0	0	0	0	0	0.75	0	0.5	0	0	0	0	0	1.25	0.5	0	0.5	1.25	0.5	0.5	0	2.75	0	0	0	0.75	0.5	0.75	0	0	0	1	0	0	0.75	0	0	0	0	0	0.5	0
325236	0	0	0	0	0	0	0	0	0	0	0	0	0	0	0	0	0	0	0	0	0	0	0	0	0	0	0	0.666667	0	0	0	0	0	0	0	0.666667	0	0	0	0	0.666667	0	0	0	0	1.33333	0	0	0
325289	0	1.33333	0	1.66667	0	0	0	0	0	0	0	0	0	0	0	0	0	1	0	0	0	0	0	0	1.66667	0	0.666667	0	0	0	0	0	0	1.66667	0.666667	0	0	0	0	0	0	0	0	0	0	0	0	0	0
325419	0	0	0	0	0	0.5	0	0	0	0	0	0	0	0.5	0	0	0.75	0	0	0	2	1.25	0	0.5	0	0	0	0	0	0	0	0	0.5	0	0	0	0	0	0	0	0	0	0	0	0	0	0	0	0
325437	0	0	0	0	0	0	4	1.75	0	0	1.75	0	0	0	0	0	0	0	2.5	0.5	0	0	0	0	0	0	0	0	0	0	0	0	0	0	0	0	0	0	0	0	0	0	0	0	0	0	0	0	0
325586	0	0	0	0	0	0	0	0	0	0	0	0	0	0	0	0	0	0	0	0	0	0	0	0	0	0	0	0	0	0	0	0	2	3	0	0	2	0	0	0	0	0	0	2	2	0	0	0	0
325633	0	3.5	0	4.5	5	3	1.5	0	2	0	11.5	18.5	3	5	1	5	6	2	1.5	1.5	0	0	0	1.5	0	0	0	0	0	0	0	2	0	0	1	1	0	0	0	0	0	0	1	0	0	0	1.5	0	1.5
3256931	0	0	0	0	0	0	0	1.6	0.6	0.6	1	1.6	0.4	0	0	0	0	0	1	0	0	0	0	0	0	0	0	0	0	0	0	0	0	0	0	0	0	0	0	0	0	0	0	0	0	0	0	0	0
325808	0	0	0	0	0	0	0.8	18.8	0	0	0	0	0	0	0	0	0	0	0	2.4	0	0	0	0	0	0	0	0	0	0	0	0	0	0	0	0	0	0	0	0	0	0	0	0	0	0	0	0	0
325957	0	0	0	0	0	0	0	0	0	0	0	0	2	0	0	0	0	2	0	4	4	0	0	0	0	18	2	0	0	0	0	0	3	0	0	0	0	0	0	0	0	3	0	0	0	0	0	3	0
326142	0	0	0	0	0	0	0	0	0	0	0	0	0.666667	0	0.666667	0	0	0	0	0	0	0.666667	0.666667	33.6667	0	0	0	28	24	7	0	0	0	6	4.33333	4	1.66667	4.66667	3.33333	3	12	7	0	4	0	25.6667	0	6.33333	2
326180	0.5	0.75	0.5	4	1.75	1.25	4.75	0	1.5	0.5	3.5	0	1.5	1.5	8.75	4	2	0.75	0.75	1	9.75	12.5	10.5	10.25	2	2	4.25	1.75	2	1	23.25	5.5	4.5	2.25	3.25	5.5	1.25	2	0.5	0	1	6.25	4.5	5.5	1.75	1.75	1.25	4.25	0.75
326231	0	2	1	50	3	3	16.5	4	26	0	28.5	1	1	4	36	10.5	1.5	3	0	1	0	0	0	2	0	0	0	2.5	2.5	1.5	1	0	1	0	0	0	0	0	1	1	2	0	0	0	0	0	3	11.5	3
326569	0	0	0	0	0	0	0	0	0	0	0	0	0	0	0	0	0	0	0	0	1.25	0	0	0.75	0	0	0	0	0	0	0	0	0.5	0	0	0	0	0.5	1	0	0	0	0	0	0	0	0	0	0
326662	0	0	0	0	0	0	1.2	0.4	0.4	0	0	4.8	0	0	0.4	0.4	0	0	0	0	0	0	0	0	0	0	0	0	0	0	0	0	0	0	0	0	0	0	0	0	0	0	0	0	0	0	0	0	0
326936	30	0	17	3	2	0	25	7	23	24	14	11	33	2	26	12	7	4	26	371	522	15	38	145	40	14	55	27	27	377	15	24	50	45	28	67	38	135	332	32	22	51	22	156	17	24	11	17	43
326968	49.5	62.8333	135.667	99.8333	24	28.3333	134.333	6.5	215.167	92	160.833	25.3333	17.1667	24.1667	65.3333	21	94.1667	13.1667	2.5	6.83333	112	130.333	209.667	201.833	75.6667	38.5	196.667	49.5	83.8333	33.5	229.5	35.3333	247.167	136.667	268.5	1023.67	11.3333	20	24.6667	29.8333	16.1667	669.5	232.167	391	119.5	30.1667	14.3333	135.5	13
326991	0	0	0	0	0	0	0	0	0	0	0	0	1.75	0	0	0	0	0	0	0.5	0	0	0	3.75	2.25	1.25	1	2	3.75	1.75	0	1	1.75	2.25	0.5	1	0.5	1.25	3.25	0.75	1.5	2.5	0	3.25	0.75	1.5	0	2.5	2.25
327049	0	0	0	0	0	0	0	0	0	0	0	0	0	0	0	0	0	0	0	0	0	0	0	0	0	0	0	0	0	0	0	0.666667	0	0	0.666667	0	0	0	0	0	0	0	0	0	0	0	0.666667	0	0
327050	0	0	0	0	0	0	23	0	6.2	0	1.4	0.4	0	0	0	0	0	0	0	0	0	0	0	0	0	0	0	0	0	0	0	0	0	0	0	0	0	0	0	0	0	0	0	0	0	0	0	0	0
327284	0	0.666667	0	0.666667	0	0.666667	1	0	3.66667	0	0	5.33333	0	0	0	0	0	1.33333	0	0	0	0	0	0	0	0	0	0	0	0	0	0	0	0	0	0	0	0	0	0	0	0	0	0	0	0	0	0	0
327383	0	0	0	0	0	0	0	0	0	0	0	0	0	0	0	0.666667	0	0	0	0	0	0	0	0	0	0	0	0	0	0	0	0	0	0	0	0	0	0	0	0	0	0	0.666667	0	0	0	1	0	0
327401	0	0	0	0	0	0	0	0	0	0	4	0	0	0	0	0	9	0	0	0	0	0	0	4	4	0	8	0	0	0	0	0	0	0	2	3	0	0	0	0	0	0	6	2	5	0	0	0	0
327410	0	0	0	0	0	0	0	0	0	0	0	0	0	0	0	0	0	0	0	0.666667	0.666667	0	1	1	0.666667	0.666667	0	2.66667	1	0	0	0	0	0	0	1	0	0	3.66667	0	0.666667	0	0	0	0	0.666667	0	0	0
3275562	0	0	0	0	0	0	1.75	0	0	0	0	0	0	0	0	0	0	0	0.75	1	0	0	0	0	0	0	0	0	0	0	0	0	0	0	0	0	0	0	0	0	0	0	0	0	0	0	0	0	0
327598	0	0	0	0	0	0	0	0	0	0	1	0.5	0	0	0	0	0	0	0	2	0	0	0	0	0	0	0	0	0	0	0	0	0	0	0	0	0	0	0	0	0	0	0	0	0	0	0	0	0
327656	0	1	0	1	3.66667	0	0	0	0	0	0	0	0	0.666667	0	0	0	0	0	0	0	0	0	0	0	0	0	0	0	0	0	0	0	1.33333	0.666667	0.666667	0	0	0	0	0	0	0	0	0	0	0	0	0
327808	0	0	0	1	0.75	1	0	0	0.75	0	0.5	0.75	0	0	0.75	0	1	0.75	1.25	0.75	0.5	0	0.5	0.75	1.5	0.5	2	0	1	0	0.5	1.25	0.75	0.5	1.25	0.5	0	0	0.5	1	1	0.75	1.25	1	0	1.5	1.5	0	1
327826	0	0	0	0	0	0	0	0	0	0	5	0	2	0	0	0	3	0	3	0	0	0	0	4	2	0	4	0	0	0	0	0	0	2	3	0	0	0	0	0	0	0	4	3	3	0	0	0	0
327900	2	7	0	3	8	6	2	2	3	4	13	11	7	2	0	2	3	0	5	2	4	3	0	3	5	0	0	0	2	0	0	3	6	5	2	2	0	0	0	0	2	0	7	0	0	0	0	0	0
327931	0	0	0	0	0	0	0	0	0	0	0	0	0	0	0	0	0	0	0	0	0	1	1	0	0	0	0	0	0	0	0	0	0	0	0	0	0	0	0	1	0	0	0	0	0	0	0	0	0
328458	4	5	3	58.75	2.5	2	9.25	27	9.75	6	13.75	11.75	1.25	15.75	27.75	1.75	3	1	14.25	42.75	110.75	65.5	7	50.25	16.25	5.5	35	9.25	13.5	7.5	19.25	12.5	18	5.25	8	6	14.25	15.25	33.75	33.25	10.5	9	46.5	26.75	35.25	14	23.25	5	5.25
328486	0	0	0	0	0.666667	0	0	0	0	0	0	0	0	0	0	0	0	0	3	0	0	0	0	0	0.666667	0	1.33333	0	0	0	0	0	0	0	0	0	0	0	0	0	0	0	0	0	0	0	0	0	0.666667
328523	0.666667	0	0	1	0	0.666667	0	0	1.33333	3.33333	0	1.33333	2	0.666667	0	2	0	2	0	0.666667	0.666667	1.33333	0	1.33333	8	0	0	0	1.33333	0	0.666667	11	1.33333	6	9.33333	1	0	0	0	0	0	0	2	0.666667	2.33333	0	3.33333	2.33333	1
328569	0	0	0	0	0	0	0	0	0.666667	0	0	0	1.33333	0	0	0	0	0.666667	0	0	0	0.666667	0	0	0.666667	0	0	0	0	0	0	1	0	0.666667	0	0	0	0	0	2.33333	0	0	0	0	0	0	0	0	0
328628	2	0	0	0	0	0	0	0	0	3	0	2	2	0	3	0	0	0	0	28	39	0	2	10	3	2	3	4	0	25	0	0	3	5	5	4	4	7	25	4	0	6	2	7	0	3	0	0	2
328905	0.5	0.5	0.5	0	0.5	1.5	0	0	1	0.5	1.75	1	0.5	0.75	0.5	0.5	1.25	0.75	1.25	0	0	0	0	0	1.5	0	1.5	0	0.5	0	0	0.5	0	0	0.5	0.5	0	0	0.5	0.75	0.5	0.5	0.75	0.5	1.75	0	0.75	0	0.75
329191	0	0	0	0	0	0	0	0	0	0	0	0	2.33333	0	0	0	0	0	0	0	0	0	0	0	4.33333	1.33333	2.33333	0	3	0	0	0	4	0	0	0	27.3333	29	11	8.66667	1	0.666667	0	0.666667	0	0	0	0.666667	3.33333
329274	0	0	0	0	0	0	0	0	0	0	0	0	0	0	0	0	0	0	2	5	5	0	3	7	3	0	2	0	2	8	0	0	2	4	0	0	2	7	8	2	0	2	0	2	0	0	0	0	0
329313	0	0	0	0	0	12	49	18	21	4	15	0	0	0	5	2	3	0	3	63	0	0	0	0	0	0	0	0	2	0	0	0	0	14	3	0	0	0	0	0	0	0	0	0	0	0	0	0	0
329399	3.2	0	2	0.6	0.4	0.6	0.4	0	0	0.8	0	0	0	0	0	0	0	0	0	0	0	0	0	0	0	0	0	0	0	0	0	0	0	0	0	0	0	0	0	0	0	0	0	0	0	0	0	0	0
329668	0	0	0	0	0	0	0	0	0	0	0	0	2	0	0	0	0	0	0	0	0	0	0	0	0	0	0	0	0	3.33333	0	0	0	0	0	0	1.33333	4	0.666667	0	0	0	0	0	0	2	0	0	0
329992	0	0	0	0	0	0	0	0	0	0	0	0	0	0	0	0	0	0	0	1.33333	1.66667	0	0	0	0	0.666667	0	0	0	1.66667	0.666667	0	0.666667	0	0	0	0	0.666667	0	0	0	0	0	0.666667	0	3	0	0	0
330064	0	0	0	0	0	0	0	0	0	0	2.66667	0	0.666667	0	0	0.666667	0	0	0	0	0	0	0	0	0	0	0	0	0	0	0	0	0	0	0	0	0	0	0	0	0	0	0	0	0	0	0	0	0
330353	0.75	0.5	1.75	1	0	0	1.5	0	2.25	0.75	1	0	0.5	0	0.5	0	0.5	0	0	0	0.5	1.75	4	1.5	0.75	0.5	3.25	0	1	0	2	0.5	3.5	1.5	2	11.75	0	0	0.5	0	0.5	6.5	1.75	3.75	2	0.5	0	1.25	0
330414	0	0	0	1	0.666667	0	0	0	0	0	0	0	0	0	0	0	0	1.33333	0	0	0	0	0	0	1	0	0	0	0	0	0	0	0	0	0.666667	0	0	0	0	0	0	0	0.666667	0	0.666667	0	0	0	0
330566	9	0	0	0	0	0	0	0	0	0	0	0	15	8	9	0	3	4	0	0	0	0	3	3	0	0	0	0	3	28	0	0	0	2	0	2	0	0	0	0	4	10	0	0	0	6	0	24	4
330772	0.666667	0	0	0	0	0.666667	1	0	1	1.33333	0.666667	0	0	0.666667	0	2	0.666667	0	0	0	0	0.666667	0	0	0	0	0	0	0	0	0	0	0	0	0	0	0	0	0	0	0	0	0	0	0	0	1	0	0
331117	0	1	0	1.33333	1	0	0	0	1	0	0.666667	0	1	0	0	0	0	0.666667	1	0	0.666667	0.666667	0	0	0	0	0	0	0	0	0	0	0	2.66667	0.666667	0	0	0	0	0	0	0	0	0	0	0	0	0	0
331472	0	0	1.66667	0	0	1.33333	0	0	0	0	0	0	14	0.666667	0.666667	0	0	0	0	0	0	0	0	1	0.666667	0	0	0	0	0	1.66667	0	0	6	4.33333	1	0.666667	2	2	9	0	4.33333	8.66667	0.666667	10	0	11	0	1
3319465	0	0	0	0	0	0	0	0	0	0	0	0	0	0	0	0	0	0	0	0	0	0	0	0	0	0	0	0	0	0	0	0	0	0	0	0	0	0	0	0	0	0	0	0	0	0	0	0	3
332043	0	0	0	0	0	0	0	0	0	0	0	0	137	0	0	0	0	0	0	0	7	0	1.5	0	0	0	2	0	0	0	39	2.5	1.5	25.5	10.5	5	2	1.5	3	1.5	1.5	18	105.5	2.5	114.5	1	2.5	5	101
332168	0.75	0	0	0	0	0	0	0	2.5	0	0.75	1	0	0	0	0	0	0	0	0	0	0	0	0	0	0	0	0	0	0	0	0	0	0	0	0	0	0	0	0	0	0	0	0	0	0	0	0	0
332185	0	0	0	0	0	0	1.66667	0	0	0	0	0	0	0	0	0	0	0	1	1.33333	0	0	0	0	0	0	0	0	0	0	0	0	0	0	0	0	0	0	0	0	0	0	0	0	0	0	0	0	0
332317	0	0	0	0	0	0	5.2	0.6	0.6	0.6	2.4	0	0	0	0	0	0	0	0.8	0.4	0	0	0	0	0	0	0	0	0	0	0	0	0	0	0	0	0	0	0	0	0	0	0	0	0	0	0	0	0
332364	0	0	0	0	0	0	0	0	0	0	0	0	0	0	0	0	0	0	0	0	0.333333	0.5	0	0	0	0	0.333333	0	0	0	0.833333	0.333333	0	0	0	0.333333	0	0	0	0	0	0	0	0.333333	0	0	0	0	0
3325760	0	0	1	1.33333	1.33333	1.33333	0	0.666667	5	8.66667	0	0	1.66667	0	0	0	0	0	1	0.666667	0	0	0	0	0	0	0	0	0	0	0	0	0	0	0	0	0	0	0	0	0	0	0	0	0	0	0	0	0
332718	0	0	0	0	0	0	0	0	0	0	0	0	0	0	0	0	0	0	0	0	0.5	0.5	0	0	0	0	0	0.5	0	0	0	0	0.5	0	0	0	0.5	0	0.5	0	0	0	0.5	0	0	0	0.5	0	0
332720	0	0	0	0.75	0.5	0	3	0	1.25	0	1	0.5	0	0.5	1.5	0	0	0	0	0.75	3.5	6	4.5	2.5	0.75	1	2.75	0.75	1	0.75	5.75	1.75	2	0.75	0.75	2.75	0	0.75	0.5	0	0	2.25	1.5	2	1.75	0.5	0.75	1	0.5
332929	0	0	0	0	0	0	0	0.666667	0.666667	0	0	0	0.666667	0	0.666667	0	0	0	0	0	0	0	0	1.33333	0	0	0	0	0	0	0	0	1.33333	0	0	0	0.666667	1	0.666667	0	0	0	0	1.33333	0	0.666667	0	0.666667	0
332962	0	0	0	0	0	0	0	0	0	0	0	0	1	0	0	0	0	0	0	0	1	2	0	0	3	0	2	0	0	0	0	2.5	1	1.5	1	0	0	1	1.5	0	0	1.5	0	0	0	0	0	0	0
333028	0.75	1.5	0	0	0	0	0	0	0	0	0	0	0.5	0	0.5	0	0	0.5	0	0	0	0	0	0	0	0	0	0	0	0	0	0	0	0	0	0	0	0	0	0.5	0	0	0	0	0	0	0	0	0
333053	0	0	0	0	0	0	0	0	0	0	0	0	0	0	0	0	0	0	0	0	0	0	0	0	5	0	0	0	0	0	0	3	0	0	0	0	0	0	0	0	0	0	0	0	0	0	0	0	0
333107	0	0	0	0	0	0	0	0	0	0	0	0	0	0	0	0	0	0	0	2	0	0	0	0	0	0	0	0	0	0	0	0	0	0	0	0	0	2	2	0	3	0	0	0	0	2	0	0	0
333178	40.5	35	26	7.66667	8	6.33333	31.3333	10.1667	6.5	4	2.66667	17.3333	2.66667	6.5	4.33333	5.16667	4.33333	4.33333	5.5	7.33333	69.3333	41.6667	148.5	21.8333	20.8333	8.16667	310.667	6.33333	5.16667	5.66667	1071.83	16.6667	9	12.5	12.3333	17.5	3.33333	15.6667	28.5	10.5	2.5	9	39.3333	15.6667	26.3333	3.33333	15	3.66667	1.66667
333351	0	0.666667	0	0	0.666667	0	0	0	0	0	0	0	0	0	0	0	0	0	0	0	0	0	0	0	0	0	0	0	0	0	0	0	0	1.33333	1	0	0	0	0	0	0	0	0	0	0	0	0	0	0
333387	0.5	0.5	0	0	0	0.75	0	0	0	0	0	0	2	0	1.25	2	0.75	0.5	0	0	0.5	10.75	1	1	0	0	0	0	1.25	0	0.5	0	3.75	0	1.75	2.5	0	0	0.75	0.5	0	1.5	0	0.75	0	0	0	1.25	0.5
333471	0.5	0	0	0.5	1	0	0	0	0	0	0.75	1	1.25	2.25	0	0.5	1.75	0.75	2.5	1.75	3.5	2.25	5	8.75	4.5	5.5	2.25	1	3.75	0	0.75	1.5	4.25	1	1	0.5	0	0.5	6	1.5	0.5	6.5	3.75	3.25	3	0	6.25	8.75	1.75
3338600	0	0	0	0	0	0	0	0	0	0	0	0	1	0	0	0	0	0	0	0	4	1.5	3.5	2	0	0	1	0	0	0	0	1.5	0	0	1	1	2	3.5	1.5	0	1	1.5	1	1.5	0	0	0	2.5	0
333886	0	0	0	0	0	0	0	0	0	0	0	0	0	0	0	0	0	0	0	0	0.5	0	0	0.5	0	0	0.5	0	0	0	0	0	0	1.25	0.5	1	0	0	0	0	0	0.75	0	0	0	0	0	0.5	0
334074	0	0.5	0	0	0	0	0	0	0	0	0	0	3	0	0	0	0	0	0	1	1.25	1	0.75	1	3.75	1.75	0	0.75	2	0	0	0.5	7.75	0.75	0.75	2	0	0.5	1.5	1	1.25	0.5	0.5	2	0.5	0.5	0	0.75	0.75
334365	0	0	0	0	0	0	0	0	0	0	0	0	0	0	0	5.66667	0	0	0	0	0	0	0	0	0	0	0	0	0	0	0	2.66667	0	0	0	0	0	0	0	0	0	0	0	0	0	0	1.33333	0.666667	0.666667
335120	0	0	0	0	0	0	0	0	0	0.5	2.5	1	0.75	1.75	0	0.5	1.5	0.75	1	1.5	0	0	0.75	0	0	0	0	0	0	0	0	0.5	0.75	0	0	0	0	0	0.75	0	0	0.75	0	0	0.5	0	0	0	1
335212	0	0	0	0	0	0	0	0	0	0	0	0	8	0	0	0	0	2	2	14	20	0	0	8	9	15	4	3	3	0	0	2	63	2	2	2	2	8	27	0	8	7	3	22	4	4	0	8	8
335267	0	1.33333	0	0	0	0	0	0	0	0	0	0	0	0	0	0	0	0	0	0	0	0	0	0	0	0	0	0	0	0	0	0	0	1	0.666667	0.666667	0	0	0	0	0	0	0	0	0	0	0	0	0
335312	0	0	0	0	0	0	0	0	0	0	3	2	0	0	0	0	0	0	0	0	0	0	0	0	0	0	0	0	0	0	0	0	0	0	0	0	0	0	0	0	0	0	0	0	0	0	0	0	3
335391	0.5	0	0	0	0	0	0.5	0	0	0	0	0.5	0.75	0	0	0	0	0	0	0	0	0	0	0	0	0	0	0	0	0	0	0	0	0	0	0	0	0	0	0	0	0	0	0	0	0	0	0	0
335816	0	0	0	0	0	0	0	0	0	0	0	0	0	0	0	0	0	0	0	0	0	0	0	0	0	0	0	0.5	0.5	6.5	0	0	0	0	0	0	1.25	5.25	0.5	0	0	0.5	0	0.5	0	1	0	0	0
335895	0	2	3.33333	6.33333	1.33333	0	0	0.666667	0	2	0	0	0.666667	0	0	0	0	6	0	0	0.666667	3.66667	0	0	1.66667	0	0	0	0.666667	0	0	0	2.33333	2.66667	3	3	0	0	0.666667	0	0	1.66667	1.33333	0	0	0	1	1.66667	0.666667
336012	3.6	6.4	4.6	5	3.2	11.4	10	6	5	2.6	2.2	16.4	15.8	5.6	5.2	7	4	22.8	29.8	10.4	1.2	0.6	4	2.4	0.4	7	1	2.6	2.4	2	2.2	1.6	2.6	5	8.2	2.2	0	1	2.4	1	0.4	0	1.8	2.2	3	0	0	0.4	6.8
336043	0	0.75	0	0	0	0	0	0.5	0	0	0	0.5	1	0	0	0.5	0.5	0.5	0.75	4.75	1	0.5	1.5	5	1.75	4	2.25	3.5	3.5	1.75	0	1.25	3.75	3	1.25	1.75	1.75	3	6.5	1.25	1.5	4.5	0	7.75	1.25	3	1	4	6.75
336277	20.3333	10	112.333	279.333	114.333	16.6667	4.33333	4.33333	16.6667	21	2.66667	1.66667	1	2	1	1	0.666667	2	2.33333	4	1.33333	3	0.666667	0	3	8	0	1	1	0	4	4.66667	8	0	1	0	0.666667	0	0	3.33333	0.666667	0	3	3	2	1	2.66667	2.33333	1
336375	0	0	0	0	0	0	0	0	2	0	0	0	3	0	2	0	0	2	0	0	0	0	0	0	0	0	0	0	3	16	0	0	7	0	0	0	4	13	3	0	0	0	0	0	0	4	0	0	0
336614	0	0	0	0	0	0	3	22	9	56	45	8	0	0	0	0	0	0	149	45	0	0	0	0	0	0	0	0	0	0	0	0	0	0	2	0	0	0	0	0	0	0	0	0	0	0	0	0	0
336627	0	0	0	0	0	0	0	0	0	0	0	0	0	0	0	0	0	0	0	0	0	0	0	0	0	0	0	0	0	0	0	0	0	0	0	0	0	1	0	0	2	0	2	0	0	0	0	0	1
336890	0	0.666667	0	0	0	0	0	0	0	0	0	0	8	0	2.33333	1	0	0	0	0	2.66667	1	3.66667	20.6667	7	5	6.66667	13	11	16	0.666667	0.666667	10	0.666667	2	1.66667	2.66667	8	19.3333	3.33333	11.3333	3.33333	6.66667	25.6667	11	9.33333	0	6.66667	3.33333
337080	0	0	0	0	0	0	0	0	0	2	0	0	10	0	0	0	0	0	0	0	0	0	0	10	0	0	0	8	9	11	0	2	13	0	2	3	0	3	10	0	4	4	0	4	2	10	0	11	4
337167	1.5	0	1	0	1.75	0	0	0	0.5	1.25	0	0	0	0	0	0	0	2.25	0	0.5	0	1.75	0	1	1.25	0	0	0	0	0	0	0.5	0	0	0	0	0	0	0	0	0	0.75	0.5	0	0	1.5	0	4	1.25
337403	0	0	0	0	0	0.5	1	0	0	0	0	2.5	0	0	0	0	0	0	0	0	0	0	0	0	0	0	0	0	0	0	0	0	0	0	0	0	0	0	0	0	0	0	0	0	0	0	0	0	0
337407	0	0	0	0	0	0	0	0	0	0	0	0	0	0	0	0.666667	0	0	0	0	0	0.666667	0	0	0	0	0	0	0	0	0	0	0	0	0	0	0	0	0	0	0	0	0	0	0	0	4.66667	0	0
337494	0	0.666667	1	3.33333	2	1.33333	0	2	26	1.33333	8	2	10	4	2.33333	3.33333	5.33333	3.33333	2.33333	3.33333	0	3.33333	0.666667	0	9	0.666667	0.666667	0	0	0	0	0.666667	3	2.33333	1.33333	0	1	0	0.666667	1	0.666667	1	0	0	2.66667	0	0.666667	0	3.66667
337511	0.75	2.25	4.5	3.25	2.25	2.75	4.25	2	1.5	1.75	7.75	7.75	2	1.5	0.75	1.75	1.25	2.75	4	3.25	5.5	3.25	0.5	7.75	3	2	1.75	0.75	3.25	0.5	0	0.75	3	1.25	2	2.5	0	0	0.75	2.25	0	1.5	1.75	1.25	1.75	1	3.5	1.75	1.5
337760	0	0	0	0	0	0	0	0	0	0	0	0	0	0	0	0	0	0	0	0	2.5	0	0	0	0	0	0	0	0	0	0	0	0	0	0	0	3	1.5	0	0	0	0	0	0	0	0	0	0	0
337966	0	0	0	0	0	0	0	0	0	8	0	0	0	0	0	0	0	0	0	0	0	0	0	0	0	0	0	1	1	1	0	0	0	0	0	0	0	0	0	0	1	0	0	0	0	0	0	0	1
338258	0	0	0	1	0	0	0	0	0	0	0	0	0	0	0.666667	0.666667	0	0.666667	0	1.33333	0	0	1	0	0	0	0	0	0	0	0	0	0	0	0	0	0	0	0	0	0	0	0	0	0	0	0	0	0
338644	0	0	0	0	0	0	0	0	0	0	0	0	0	0	0	0	0	0	0	0	2	0	0	0	0	0	0	0	0	0	0	0	0	0	0	4	0	0	0	0	0	0	0	0	0	0	0	0	0
338852	2.5	0.75	1	0.75	0.75	1.75	5.75	0	4.25	0	4	0	4	2.25	13.5	2.25	2.25	1	0	2.5	31	34.5	15.25	18.5	5	4.25	15.5	4.5	5.75	5.75	12	11.25	12.75	8.75	6.75	14.75	5	7.25	1.25	2	2.5	13.5	9	11	6.75	3.5	2.5	7.5	0.75
338926	4	13	6	3	2	0	0	0	5	0	5	18	4	8	2	8	2	0	9	0	0	0	0	0	3	0	0	0	0	0	0	0	0	0	0	0	0	0	0	0	0	0	0	0	0	2	4	0	0
338992	0	0	0	0	0	0	1.5	0.5	0	0	2	1.25	0	0	0	0	0	0	8	0	0	0	0	0	0	0	0	0	0	0	0	0	0	0	0	0	0	0	0	0	0	0	0	0	0	0	0	0	0
339013	3.6	3	1.6	3.4	2.4	3.4	5.8	1.4	0	0	1.8	0	0.4	0	1.4	0.8	0.4	0.4	0.6	1.2	0	0.4	0.6	0	0	0	0	0	0.4	0	0	0	0.6	0.6	0.4	0	0	0	0.8	0	0	0	0	0	0	0	0	0	0
339031	8	10	2	0	3	8	0	0	8	4	2	5	0	0	0	8	0	3	2	2	5	0	0	2	0	0	0	0	0	0	0	2	0	2	3	3	0	0	0	2	0	3	0	0	0	0	0	0	0
339133	0	0	0	0	0	0	0	0	0	0	0	0	0.5	0	0	0	0	0	0	0	0	0	0	0	0	0	0.5	0	0	0	0	0	0.75	0	0.5	0.75	0	0	0	0	0	0	0	0	0	0	0	0.75	0
339221	9.75	0	0.5	2.5	0.5	1.5	1.5	1.75	0.5	1.75	0.75	0.5	0.5	0.5	1.75	0	1	0.75	11.75	7	1	1.25	5	1.75	0	3.25	2.25	10	7.5	10.5	0.5	2.5	0.75	4	2.5	0.75	24	5	1.25	10.5	12.75	1.5	7.5	12	10.75	11	5.25	1	6.5
339229	2	4	4	0	0	0	2	0	0	0	4	0	0	0	0	6	7	4	0	2	0	0	0	0	0	0	0	0	0	0	0	0	0	0	0	0	0	0	0	0	0	0	0	0	0	0	0	0	0
3392840	2	0	2	13	3	6	6	0	7	6	6	8	2	0	0	0	4	0	0	4	4	4	0	0	6	2	2	2	0	0	0	2	4	2	4	0	0	0	0	0	0	3	0	2	0	2	4	2	2
3392847	0	0	0	0	0	0	20	0	0	0	0	2	4	4	0	4	3	12	0	2	2	0	0	0	0	0	3	0	0	0	2	2	0	0	0	0	0	2	2	4	0	2	0	0	0	0	0	3	4
339336	0	0	0	0	0	0	0	0	0	0	0	0	0	0	0	0	0	0	0	0	0	0.666667	0	0.666667	0.666667	1	1	0	1	0	0	1	0	0	0	0	5.33333	10.3333	6	3.66667	12	0.666667	1	20	2.33333	15.6667	2	45.6667	8.33333
339504	0	0	0	0	0	0	0	0	0	0	0	0	0	0	0	0	0	0	0	0	0	0	0	0	0	0	0	0	0	0	0	0	0	0	0	0	0	0	0	0	0	0	1	1	2	0	2.33333	0	0.666667
339566	0.75	0	0.75	0	1	0	0.75	0	0	0.5	0	0	0.5	0	0.5	2	0.5	0	0.75	0	1.25	0.5	0	1	0	0.5	0.75	0.75	0	0	0	0	0	0.5	0	0.75	0	0	0.5	0.75	0	0	1.25	0	0.5	0	1.25	0	0
339599	2.4	0	0	0	0	0.4	0.6	0	0.6	0	1.4	0.6	0	0	0	0	0	0	0	0	0	0	0	0	0	0.4	0	0	0	0	0	0	0	0	0	0	0	0	0	0	0	0	0	0	0	0	0	0	0
339718	0	0	0	0	1	1	0	0	0	0	0	0	0	0	0	0	0	0	0	0	0	0	0	0	0	0	0	0	0	0	0	0	0	0	0	0	0	0	0	0	0	0	0	0	0	0	0	0	0
339791	0.666667	0	0	1	0	0	0.666667	0	1	0.666667	4	3.33333	0	0	0	0	1	1.33333	0	0.666667	0	0	0	0	0	0	0	0	0.666667	0	0	0	0	0	0	0	0	0	0	0	0	0	0	0	0.666667	0	0	0	0
33984	0	0	0	0	0	0	0	0	0	0	0	0	0	0	0	0.5	0	0	0	1.25	0.5	0	0	0.5	0.5	1.5	0.75	0	0.5	0	0.5	0.5	1	1.5	1.25	4.75	0	0	0	0.5	0.5	1.75	0	0	0	0	0.75	1.75	2.5
339886	0	0.666667	0	0	0	1.33333	0	0	0	0	0	0	0	0	0	0	0	0	0.666667	0.666667	0	0	0	0	0	0	0	0	0	0	0	0	0	0	0	0	0	0	0	0	0	0	0	0	0	0	0	0	0
339948	0	2	0	0	0	0	0	0	0	0	0	0	4	0	0	0	0	0	0	0	2	0	0	3	0	0	0	0	2	0	0	0	4	0	0	2	0	3	6	0	0	0	0	6	0	8	0	0	0
340600	3	2	1	0.666667	37.3333	1.33333	0	1.33333	0.666667	0	0	0	2	1.33333	0	0.666667	0	0	15	1.33333	0.666667	0	0	0	7.33333	0	6	0	1.33333	0	1.66667	2.33333	0	1.33333	2.66667	1.66667	0	0	0.666667	0	0.666667	1.66667	4.33333	0	4.33333	0	0	0	2
340631	0	0	0	0	0	0	0	0	0	0	0	0	0	0	0	0	0	0	0	0	2	2	0	2.5	0	1.5	1	1	0	1	0	0	0	0	0	1	0	4.5	5	1	1.5	5	0	1	1.5	0	0	1.5	0
340650	0	0	0	0	0	0	0	0	1	0.666667	0	0	0	0	0	0	0	0	0.666667	0	0	0	0	0	1	0	0	0	0	0	0	0	0	0.666667	1	0	0	0	0	0	0	0	0	0	0	0	1.33333	0	0
340794	0	0	0	0	0	0	0	0	0	0	0	0	3.5	0	0	0	0	0	0	0	0	0	0	0	0	0	0	0	1	25	0	0	0	0	0	1	0	0	0	0	0	0	0	1.5	0	0	0	0	0
340809	0	0	0	0	0	0.5	0	0	0.5	0	0	0	0.5	0	0	0	0	0	0	1	0	0	0	0.5	0	0	0	0	0	0	0	0	1.25	0.75	0.5	0	0	0	0.75	0	0	0.5	0	0	0	0	0	0	0
340853	0.5	2.25	1.5	0.75	0.5	1	0	0	0	0	1.25	1.25	2	0.75	0.5	1.75	1.25	1	1	0	0	0.5	0	1	1.25	0	0.5	0	2.75	0	0.5	0.5	0	0	0.5	0	0	0	0	1	0	0.75	0	0	0	0	2.5	0	0
340876	0	0	0	0	0	0	0	0	1	0	0	0	0	0	0	0	0	0	0	0	0	0	0	0	0	0	0	0	0	0	0	0	0	1.33333	0.666667	0	0	0	0	0	0	0	0	0.666667	0	0	0	0	0
341264	0	0	0	0	0	0	0	0	0	0	0	0	2	0	0	0	0	0	0	0.75	0.5	0	0.5	0	0.5	0.75	0	1.75	1.5	0	0	0	0.75	0	0	0.5	0	0	0.5	0	0	1	0	0.5	0	0	0	0	0
3412718	0	0	0.8	0	0	0.6	0.8	0	0	0	0	0	0.4	0	0	0	0	0.4	0	0	0.4	0	0	0	0	0	0	0	0	0	0	0	0.6	0	0	0	0	0	0	0	0	0	0	0	0	0	0	0	0
341444	0	0	0	0	0	0	0	0	0	0	0	0	0	0	0	0	0	0	0	1.25	1.25	0	0	0	0	0	0.75	0	0	0	0	0.5	1	1.25	0	2	0	0	0.5	0	0	1.5	0	0	0	0	1.25	2.25	2
341460	0	0	0	0	0	0	17	596	1.16667	2.66667	3	2.5	0	0	0	0	0	0	8.5	0.833333	0	0	0	0	0	0	0.333333	0	0	0	0	0	0	0	0	0	0.333333	0.333333	0.333333	0	0.333333	0.333333	0	0	0	0	0	0	0
341913	12.6667	1.33333	3.33333	3	3.66667	1.33333	2	2	0	0	9.66667	1.66667	4	0.666667	4	0	0.666667	0.666667	0	0.666667	0	1.33333	0	0	0	0	0	0	0	0	0	0	0	0.666667	1.66667	1.33333	0	0	0	0	0	0	0	0	0.666667	0	0	0	0
342014	1.5	1.5	3.66667	2.33333	1	0.833333	3.16667	0.333333	5.5	2.16667	2.66667	0.833333	0	0.333333	2	0.5	2.33333	0.333333	0	0.333333	1.83333	2.5	3.5	4.16667	1.5	1	3.66667	1.5	1.66667	0.333333	3.83333	0.5	3.16667	2.16667	4.83333	17	0.5	0.833333	0.833333	0.833333	0.5	15.8333	3.33333	9.33333	2.16667	0	0.666667	2.33333	0
342105	1.66667	6.33333	6.66667	1	2	1.33333	0	1	3	4	3.33333	1.33333	1.33333	0	0.666667	2.33333	1.66667	2.33333	4	1	0	3.66667	0	2	1	0.666667	1.33333	0	0	0	2.33333	1.33333	4.33333	1.33333	3.66667	2.66667	0	0.666667	0.666667	0	0	1	0.666667	1	1.33333	0	2	0	0
342231	0	0	0	0	0	0	0	0	0	0	3	0	0	0	0	0	0	0	0	0	0	0	0	0	0	0	3	0	0	0	0	0	0	0	0	0	0	0	0	0	0	0	5	3	3	0	0	0	7
342380	0	0	0	0	0	0	0	0	0	0	0	0	0	0	0	0	0	0	0	0	0	0	0	0	0	0	0	0	0	2	0	0	0	0	0	0	0	2	0	0	0	0	0	0	0	0	0	0	0
342427	0	0	0	0	0	0	0.4	1	0	0	0	0	0	0	0	0	0	0	1.4	0	0	0	0	0	0	0	0	0	0	0	0	0	0	0	0	0	0	0	0	0	0	0	0	0	0	0	0	0	0
342429	2	2	4	2	109	4	0	0	0	0	7	0	2	0	0	0	7	3	0	2	0	0	0	0	3	0	0	0	0	0	0	2	0	0	0	0	0	0	0	0	0	0	10	0	13	0	0	0	0
342504	2.25	1.5	0.75	1	0.5	0.75	1	0.5	2	3	2	5	2.75	2.5	4	2.25	1	1.5	2.25	2	2	3	1	2.75	3	3.25	1.5	1.25	1.75	0.75	1.25	2	3.25	1.25	0.75	3.75	0.5	1.25	7.5	2.75	1.25	1.5	0	0.5	1	2.5	2.25	2.5	3.75
342575	0	0	0	0	0	0	0	0	0	0	0	0	0	0	0	0	0	0	0	0	0	0	0	2	6.5	2	1	2	4	9	0	1.5	5	0	0	1.5	5	9	4.5	0	3.5	1	3.5	5	6	8.5	0	7	0
342638	212.75	26.75	11	53.75	12.25	29	31.75	46.25	4.75	34	17.5	6.75	10	16.25	64.25	21.5	17.5	22	98.75	127.5	30.75	29.5	84.25	64.25	13.75	196.5	91.75	381.25	321	382.5	13.75	64	6.25	67.75	39.25	15.75	428.25	113.5	42.25	172.25	378.5	33.75	185	92.75	244	147.5	48	28	98.5
342802	0	0	0	0	0	0	0	0	0	0	0	0	0	0	0	0	0	0	0	0.666667	0.666667	0	0	0	0.666667	0	0	0.666667	0	1.66667	0	0	0	0	0	0	0	0	0	0	0	0	0	0.666667	0	1	0	0	0
342887	0	0	0	0	0	0	0	0	2	0	0	2	2	0	0	0	0	0	0	0	0	0	0	0	0	0	0	0	0	0	0	0	0	0	0	0	0	0	0	0	0	0	0	0	0	0	0	0	0
342962	4.33333	0.666667	0	1	0	0	0	0	0	0	0	0.666667	0	0	0	0	0	0	0	1	0	0	0.666667	0	0.666667	4.33333	0	0	0	0	0.666667	0	0	1.66667	3.33333	0.666667	0	0	0	0.666667	0	0.666667	0	0	0	0	0	0	0
342988	0	0	0	0	0	0	0	0	0	0	0	0	0	0	0	0	0	0	0	0	0	0	0	0	0	0	0	0	0	0	0	0.666667	0	0	0	0	0	0	0	0	0	0	0	0	0	0	0	0.666667	0
343196	0	0	0	0	0	0	0	0	0	0	0	0	124.5	10	0	0	6.5	2	0	0	1	2.5	0	0	6	6	4	0	4.5	1	0	0	0	0	0	0	2	9.5	1.5	7	3.5	10.5	1	0	0	0	20	0	4.5
343719	2.75	7.75	0.5	1.25	7	3.25	2.25	1	1.75	2.5	1.75	4	10.5	0	1.25	2	1	2.25	7.25	24.25	17.75	7	11.5	15.25	56.25	39.75	4.25	27	38.25	3.5	6.25	5	75.5	13	22.25	31	2	7.25	38	4.25	16.75	9	20.75	42.5	11.5	8.5	1.5	6.25	10
3439403	0	0	0	0	0	0	0.4	1.8	0.4	0	0	0	0	0	0	0	0	0	0	0	0	0	0	0	0	0	0	0	0	0	0	0	0	0	0	0	0	0	0	0	0	0	0	0	0	0	0	0	0
344117	0	0.666667	0	0	0.666667	0	0	0	0	0	1.33333	0	1.33333	1	0	0	0.666667	4	0	0	0.666667	1.33333	0	0.666667	3.33333	0	0.666667	0	0.666667	0	0	1	1.33333	1.66667	7.66667	0.666667	0	0	0	0	0	1.33333	2.33333	0	2.33333	0	1.33333	0.666667	0.666667
344318	1.5	1	0	1.5	0	0	0	2.5	0	0.5	0	0	0	0.75	1.75	0	0.75	0	0	0	0	0	0	0	0	1	0	2	1	1.25	0	0	0	1.5	1	0	7	0.75	0	2	2.25	0	0.5	0.5	1.25	2	1	0	1.75
344329	0	0.5	0	0	0.5	1.25	1	0	0	0	2.5	2	0.75	4.75	3.75	2.5	1.75	3.25	0	0	0	0	0	0	0	0	0	0	0	0	0	0	0	0	0.5	0	0	0	0	0	0	0	0	0	0	0	2	0	0
344488	0	0	0	0	0	0	0	0	0	0	0	0	0	0	0	0	0	0	0	0	4	0	0	0	0	0	0	0	0	0	0	0	0	0	0	0	3	2	3	0	0	0	0	0	2	0	0	0	0
344523	0	5	0	0	0	0	0	0	3	18	2	2	2	0	2	0	2	4	0	2	0	0	0	0	0	0	0	0	0	0	0	0	0	0	0	0	0	0	0	0	0	0	0	0	0	0	0	0	0
344527	0	3	2	0	3	0	0	0	4	1.5	1	1	0	2.5	1.5	2	1	2.5	3	3	2.5	3.5	0	0	1.5	0	2	0	0	0	1.5	1	0	6	3.5	1.5	0	0	1.5	0	1	1.5	4	0	2.5	0	2.5	0	1
344906	0.5	2	1	1.25	5.5	5.25	0.75	0.5	0.5	0.5	1	1	1.25	0.5	0.5	0	0.5	2.5	0	0.75	0.75	0.75	0.75	0.75	1.25	0	2	0	1.25	0	0.5	1	1	0.5	1.75	1	0	0	0.75	0.75	0	1.25	0	1	0	0	3.5	0	0.5
345111	0	0	0	0	0	3	72	54	0	5	4	39	0	0	0	0	0	0	96	11	0	0	0	0	0	0	0	0	0	0	0	0	0	0	0	0	0	0	0	0	0	0	0	0	0	0	0	0	0
345319	0	0	0	0	0	0	1	0	0	0	0	0.5	0	0	0	0	0	0	0.75	0.5	0	0	0	0	0	0	0	0	0	0	0	0	0	0	0	0	0	0	0	0	0	0	0	0	0	0	0	0	0
345422	0	0	0	0	0	0	0	0	0	0	0	0	0	0	0	0	0	0	0	0.5	0	0	0	0	0	0	0	0	0	0	0	0	0	0	0	0.5	0	0	1	0	0	0	0	0	0	0	0	0	0.5
345454	0	0	0	0	0	0	0	0	0	0	0	0	0	0	0	0	0	0	0	1.5	14.5	0	2.5	3.5	2	1.5	2.5	1	0	3.5	0	2.5	7.5	0	0	1	27.5	79.5	21	1.5	5	4	0	4	2	2.5	0	8.5	0
345557	0	0	0	1	0	0	0.666667	0	0	0	0.666667	0	0	0	0	0	0	0.666667	0	0	0.666667	0.666667	0.666667	0	0.666667	0	0	0	0	0	0	0	0	0.666667	3	0	0	0	0	0	0	0	1.66667	0	0.666667	0	1	0.666667	0
345582	0	0	0.5	0	0	0	0	0	0	0	0	0	0.5	0	0	0	0.5	0	0	0	0	0	0	0	0	0	0	0.5	0	0	0	0	0	0	0	0	0	0	0	0	0	0	0	0	0	0.5	0	0	0
345635	0	1	0	0	0.666667	0	0	0	0	0	0	0	0	0	0	0.666667	0	0.666667	0	0	0	0	0	0	1	0	0	0	0	0	0	0.666667	0	0	0	0	0	0	0	0	0	0	0	0	0	0	0	0	0
345763	0	0	0	0	0	0	0	0	0	0	0	0	0.5	0	0	0	0	0	0	0.5	0	0	0	0	0	0	0	0	0	0	0	0	0	0	0	0	0	0	1	0	0	0	0	4.75	0	0	0.5	0	1
345899	0.5	0	0	0.75	0	0.5	1	0	0	0.75	0	0	0	0	2	0	0.75	0	0.75	0	0.5	0.5	0	0	0	0.75	0.5	5	2.75	3	0	0.75	0	2.75	1.25	0	7.5	1.25	1	3	4.25	0	1.25	0.75	2.75	2.5	0.75	0	0.75
346253	0	0	0	0	0	0	0	0	0	0	0	0	0	0	0	0	0	0	0	0	0	0	0	0	0	0	0	0.666667	0	0	0	0	0	0	0	0	0	0	0	0	0	0	0	0	0	0	0	0	0
346275	0.666667	4	0	0	0	0	0	0	0	1	0	5	0	0	0	0	0	0.666667	0	0	0	3	0	0	0	0	0	0	0	0	0	0	0.666667	3.66667	2.66667	1	0	0	0	3.33333	0	1	0	0	0	0	6	1.66667	0
346598	0	0	0	0	0	0.6	0	0	0	0	0	0	0	0	0	0	0	0	0.6	1.8	1	0.4	0	0	0	0	0	0	0	0	0	0	0	0	0	0	0	0	0	0.4	0	0	0	0	0	0	0	0	0
346606	0	0	0	0	0	0.333333	0	0	0	0	0	0	0	0	0	0	0	0	0	0	0	0	0	0	0	0	0.5	0	0	0	0	0	0	0.833333	0.5	0	0	0	0	0	0	0.5	0	0	0	0	0.5	0	0
346648	0	0	0	0	11	0	0	0	0	0	0	0	0	0	0	0	2	0	0	0	0	0	0	0	0	0	0	0	0	0	0	0	0	0	0	0	0	0	0	0	0	0	5	0	3	0	0	0	0
346720	0	0	0	0	0	0	0	0	0	0	0	0	0	0	0	0	0	0	0	0	0	0	0	0	0	0	0	0	0	0	1	0	0	0	0	0	0	0	0	0	0	1	0	0	0	0.666667	21.6667	0	5.66667
346764	1	0	0	6.33333	0	0	0	0	0	0	0	0	0	0	0	0	0	0	5	0	0	1	0	2.66667	8.66667	0	6.66667	0.666667	1.66667	0	1.33333	5.33333	0.666667	0	2	0.666667	0	0	1	1.33333	0	1	2	0	3.33333	0	5.33333	0	0.666667
346804	0	0	0	0	2	0	0	0	0	0	2	1.5	0	1	0	1	1	1	2.5	0	0	0	0	0	0	0	0	0	0	0	0	1	0	0	0	0	0	0	0	0	0	0	0	0	0	0	0	0	0
346870	7	2.33333	2.66667	3	1	1	0.666667	0	0	0	1	1.66667	1	0	0	0	0.666667	0	0	0.666667	0	0	0	0	0	0	0.666667	0	0.666667	0	0.666667	1	0	0	1	1	0	0	1	0	0	0	1.33333	0.666667	0.666667	0	0	0	0
347043	0	0	0	0	0	0	0	0	0	0	0	0	0	0.5	0	0	0	0	0	0	0	0	0	0	0	0	0	0	0	0	0	0	0	0	0	0	0	0	0.5	0	0	0	0	0	0	0	0.75	0.5	0
347082	0	0	0	0	0	0	0	0	0	0	0	0	0	0	0	1	0	0	0	0	0	0	0	0	0	0	0	0	0	0	0	0	1	0	0	0	0	0	1	0	0	1	0	0	0	0	0	0	0
347188	0	0	0	0	0	0	0	0	0	0	0	0	0	0	0	0	0	0	0	0	0	0	0	0	0	0	0	0	0.75	0	0	0	0.5	0	0	0	0	0	0	0	0	0	0	0.75	0	0	0.5	0	0
3472078	0	0	0	0	0	0	0.4	1.6	0.6	0.6	1	0.8	0	0	0	0	0.6	0	2.2	0	0	0	0	0	0	0	0	0	0	0	0	0	0	0	0	0	0	0	0	0	0	0	0	0	0	0	0	0	0
347358	0	0	0	0	0	0	0	0	0	0	0	0	1.33333	0	0	0	0	0	0	0	0	0	0	0	0	0	0	2	2	1.33333	0	0	0.666667	0	0	0	0	2	0	0	0	0	0	0	0	0	0	0	0
347382	0	0	0	0	0	0	0	0	0	0	0	0	0	3	2	0	0	0	0	0	2	0	0	0	0	0	0	0	0	2	0	0	2	0	0	0	7	23	0	0	0	0	0	0	0	0	0	0	0
34757	0	0	0	0	0	0	0	0	0	0	0	0	0	0	0	0	0	0	0	0	0	0	0	0	0	0	0	0	0	0	0	0	0	0	0	0	0	0	1	0	0	0	0	0	0	0	0	0	2.5
347575	0	1	0	1.5	0	0	0	0	0	0	0	0	0	0	1.5	0	1	0	0	0	4	1.5	4.5	1	0	1	2.5	0	0	0	0	0	1.5	0	1	1	2	3.5	2	0	0	0	0	0	1	0	0	1	0
347587	0	1	0	1	2	0	0	0	0	0	0	0	1	0	0	0	0	0	1	0	0	0	2	0	3.5	1	1.5	0	0	0	0	0	0	0	0	0	0	0	0	0	0	0	0	0	0	0	0	0	0
347640	0	0	0	0	0	0	0	0	0	0	0	0	1	0	0	0	0	0	0	0	1.66667	0	0	1	0	0	1	1	1.33333	3.66667	0	0	1.66667	0	0	0	0.666667	4.66667	2.33333	1	1	2.66667	0	1.33333	0	2.66667	0	0.666667	1
347801	0	0	0	0	0.75	0	0	0	0.5	0	0	0	0	0.75	0	0	0.75	0.5	0.75	0	0	0.5	0	0	0	0	0.5	0	0	0	0	0	0	0	0	0	0	0	0	0	0	0	0	0.5	0	0	0	0	0
34789	0	0	0	0	0.5	0	0	0	0	0	0	0	0.5	0	0	0	0	0	0.5	1	0.5	0	0	1	0	0	0	0.5	0	0	0.5	0	1.5	0.5	0.5	0.75	0	0	0.75	0	0	0	0.75	0.75	0.5	0	0	0	0.75
347908	0	0.75	1.75	0	0	0	0	0	0	0	0	0	2.75	0	0	0.5	2.25	0	0	0	0	0	0	0	0	0	0	0	0	0	0	0.75	0	0	0	0	0	0	0	0	0	0	0.75	0.5	1.25	0	0	0	0.5
348007	0	0	0	0	0	0	53	1	0	4.66667	4.33333	14.6667	0	0	0	0	0	0	25.6667	37	0	0	0	0	0	0	0	0	0	0	0	0	0	0	0	0	0	0	0	0	0	0	0	0	0	0	0	0	0
348009	0	0	0	0	0	0	0.5	0	0	0	0	0.5	0	0	0	0	0	0	1	0	0	0	0	0	0	0	0	0	0	0	0	0	0	0	0	0	0	0	0	0	0	0	0	0	0	0	0	0	0
348287	0	0	0	0	0	0	0	0	0	0	0	0	0	0	0.666667	0	0	0	0	0	0	0	1.33333	1	0	0	0	0	0	0	0	2.66667	1.33333	0	0	0	0	0	1.66667	0	0	0	0	2.66667	0	0	0	0.666667	0
348642	0	0	0	0	0	0	0	0	0	0	0	0	0	0	0	0	0	0	0	3	2	0	0	0	0	2	0	0	0	0	0	0	0	2	0	0	0	0	0	0	0	0	0	0	0	0	0	0	0
3486521	0	0	0	0	0	0	0	0	0	0	0	0	0	0	0	0	0	0	0	0	0	0	0	0	0	0	0	0	0	0.75	0	0	0	0	0	0	0	0	0	0	0	0	0	0	0	0.5	0	0	0
348659	0	0.666667	0	0	0	0	0	0	0	0	0	0	1	0.666667	0	0	0	0.666667	0	0	0	0	0	0	0	0	0	0	0	0	0	0	0	0	0	0	0	0	0	0	0	0	0	0	0	0	0	0	0
348748	0	0	0	0	0	2	0	0	0	0	10	0	0	2	0	0	2	0	0	0	0	0	0	3	2	0	9	0	2	0	2	0	0	2	0	2	0	0	0	0	0	0	0	2	2	0	0	0	3
348785	0	0	0	0	1	0	0	0	0	0	0	0	0	0	0	0	0	0	0	0	0	0	0	2.66667	0	0	0	0	0	0	0	0	0.666667	0	0	0	0	0	0	0	0	0	0	0	0.666667	0	0	0	0
348839	0.5	0.75	0.5	0	0.5	0	0.5	0	0	0	1.5	0.5	0.75	0.5	0.5	0	0	0.5	0	1.5	1	0	0.75	1.25	0	0	0	0.5	0.5	0	0	0.5	2	0.5	0.75	0	0	0	1.5	0	0	0.75	0.75	0.5	0	0	1.25	0	1
348897	0	0	0	0	0	0	0	0	0	0	0	0	0	0	0	0	0	0	0	0	0	0	0	0	0	0.75	0	0	0	0	0	0	0.5	0	0	0	0	0	0	0	0	1.75	0	0	0	0	0	0	0
348948	0	0	0	0	0	0	0	0	0	0	0	0	0	0	0	0	0	0	0	0	0	0	0	0	0	0	0	0	0	0	0	3	0	0	0	0	0	0	0	0	0	0	0	0	0	0	0	0	0
349036	0	1	1	0	0	0	0.666667	1	2.66667	1.33333	0	3.33333	2.66667	0	0.666667	0	0	3	0	0	0	0	0	0	0	0	0	0	0	0	0	0	0	0	0.666667	0	0	0	0	0	0	0	1	0	1.33333	0	0	0	0
349257	0	0	0	0	0	0	0.5	0	0	0	1.16667	0.333333	0	0	0	0	0	0	0	0.333333	0	0	0	0	0	0	0	0	0	0	0	0	0	0	0	0	0	0	0	0	0	0	0	0	0	0	0	0	0
349482	0	0	0	0	0	0	0	0.666667	0	0.666667	0	0	0	0	0	0	0	0	3	0.666667	0	0	0	0	0	0	0	0	0	0	0	0	0	0	0	0	0	0	0	0	0	0	0	0	0	0	0	0	0
350052	0	0	0	0	0	0	0	0	0	0	0	0	0	0	0	0	0	0	0	0	0	0	0	1	0	0	0	4.33333	2	0	0	0	0	0.666667	0	0	0	0	0	0	0	0	0	0	0	0	0	0	0
350127	0	0	0	0	0	0	0	0	0	0	0	0	1.5	1	0	0.5	1	1.5	0	0	0	0	0.75	0	0	0	0	0	0	0	0	0	0	0	0	0	0	0	0	0	0	1.25	0	0	0	0	0	0.5	0
350189	0	0	0	0	0	0	0	0	0	0	0	0	2	0	0	0	0	0	0	0.75	1.25	0	0	0.5	0	0	0	2.75	1.5	4.5	0	0	1	0	0	0	0.5	1.75	3.75	0	0.75	1.25	0	0	0	2.25	0	1	1.25
350224	0	0	0	0	0	0	0	0	0	0	0	0	1	0	0	0	0	0	0	0	0	0	0	0	1	0	0	0	0	0	0	3.5	1	0	0	0	0	0	0	0	0	0	6.5	0	6	0	0	0	4
350255	0	0	0	0	0	0	0	0	0	0	0	0	1	0	0	0	0	0	0	1.33333	0	0	0	0.666667	0	0	0	1.66667	1	1.33333	0	0	0	0.666667	0	0.666667	0	0	0	0	0	0	0	0	0	0	0	0	0
350277	0	0.4	0	0	0.4	0	7.4	1.2	3.8	8.6	9.2	2.8	2.6	0	0.4	0.6	0	7.8	20.6	3.6	0	0	0.4	0	1	2.6	1	3.6	0	0	0	0	0	0.4	1.2	0	0.8	0.4	1	0.4	0	0	0	0	0	0	0	0	0.6
350367	2.75	1.5	0	0	0	0	0.5	0	0	0	3.25	0.75	13.25	2	2.5	1	4.25	9.5	5	19	4.75	2.75	3.75	66	15.25	21.25	16.75	51.5	59.75	18.5	2.75	5.75	9.75	32	16.25	28.25	4	12.75	22.75	9.5	13	60.5	1.75	22.5	2	8.5	9.5	50.5	52.75
350447	0	0	0	0	0	0	0	0	0	0	0	0	0	0	0	0	0	0.5	0	0	0	0	0	0	0	0	0	0	0	0	0	0	0	0	0	0	0	0	0	0	0	0	0	0	0	0	0	0	0.5
350502	0	0	0	0	0	0	0	0	0	0	0	0	0	0	0	0	0	0	0	0.5	0.75	0	0	0	0	0	0	0.5	0.75	0	0	0	1.25	0	0	0.5	0	0	0.75	0	0.5	0	0	0.75	0	0	0	0	0
350627	0	0	0	0.5	0	0	0	0	0	0	0	0	0	0	0.5	0	0	0	0	0	0	0	0	0	0	0.5	0	0	0	0	0	0	0	1	0	0	0	0	0	0	0.5	0	0	0	0	0	0	0	0
350666	0	0	0	0	0	0	0	0	0.666667	0	0	3.66667	0	0	0	0	0	0	0	0	0	0	0	0	0	0	0	0	0	0	0	1.66667	0	0	0	0	0	0	0	0	0	0	0	0	0	0	0	1.33333	0
350681	0	0	0	0	0	0	0	0	0	0	0	0	0.5	0	0	0	0	0	0	0	0	0	0	0	0	0	0	0	0	1.66667	0	0	0	0	0	0	1.16667	3.83333	0.333333	0.333333	0	0	0	0	0	0.333333	0	0	0
350763	0	0	0	0	2	0	0	0.666667	39.6667	0.666667	0	0.666667	0.666667	0	1.33333	0	0	1	4	1	0	0	0	0	0	0	1	1.33333	1	0	0	0	0.666667	0	0	0	0	0	0	0	0	0	0	0	0	0	0	0	0
350875	0	0	0	0	0	0	1.75	0	0	0	0	0.5	0	0	0	0	0	0	0.75	1	0	0	0	0	0	0	0	0	0	0	0	0	0	0	0	0	0	0	0	0	0	0	0	0	0	0	0	0	0
351067	0	0	0	0	0	0	0	0	0	0	0	0	0	0	0	0	0	0	0	0	2	0	0	0	0	0	0	0	0	0	0	0	3	0	0	0	0	5	5	0	0	2	0	0	0	0	0	0	2
351231	1	0.4	0	0	0	0	0.6	0	0.6	1.6	0	0.4	0	0	0	0	0	0	35.6	0	0	0	0	0	0	0	0	0	0	0	0	0	0	0	0	0	0	0	0	0	0.4	0	0	0	0	0	0	0	0
351357	0.75	0	0	0.75	0	0	0	0	0.5	0	0	0	1	0	1.5	0.5	0.75	0	0	0	2	0.75	0	1	1.75	0.5	0.75	0.5	0	0	0	1.5	1.25	0	0	0.75	1	1.25	1.25	0.75	0.75	0.75	0.5	0	0	0	0	5	0
351536	0	0	0	0	0	0	0	0	0	0	0	0	1.33333	0	0	0	0	0	0	0	0	0	0	0.666667	0.666667	0	0	1.33333	1	0.666667	0	0	0.666667	2.66667	0	0.666667	0	3	0	0.666667	0	0.666667	0	1	0	0	1	0.666667	1.66667
351881	0.5	2.5	1.75	0	0	0.5	0	0	2.75	1.75	0	2	1	0	0.5	0.75	1	0.75	0.75	0	0	0	0	0	0.5	0	0	0	0.5	0	0	0	0	0.75	0	0	0	0	0	0	0	0	0	0.5	0	0	0	0	0
351972	0	0.333333	0.5	0	0	0	0	0.333333	0	0	0	0	0	0	0	0	0	0	0	0	0	0	0	0	0	0	0	0	0	0	0	0	0	0	0	0	0	0	0	0	0	0	0	0	0	0	0	0	0
352049	0	0	0	0	0.666667	0	0	0	7.33333	0	0	0	0	0	0	0	0	0	1	0	0	0	0	0	0	0	0	0	0	0	0	0	0	0	0	0	0	0	0	0	0	0	0	0	0	0	0	0	0
352171	4	3	8.33333	0	0	0	0	0	0	0	0	0	0	0	0	0	0	0	0	0	0	0	0	0	0	0	0	0	0	0	0	0	0	0	0	0	0	0	0	0	0	0	0	0	0	0	1	0	0
352612	7.66667	27.3333	1.66667	2.33333	2	4	0.666667	0	0	0	0	1.66667	1	1	1.33333	2	1	1.66667	0	0.666667	0	5.33333	0	1.33333	3	0	0.666667	0	2.66667	0	0	1	1.66667	3	3.33333	1.33333	0	0	0	0	0	1	0	1	0	0.666667	3.33333	0	0
352843	0	0	0	0	0	0	0	0	0	0	0	0	0	0	0	0	0	0	0	0	0	0	0	0	0	0	0	0	0	0	0	1.66667	0	0	0	0	0	0	0	0	0	0	0	0.666667	0	0	0	2.66667	1.66667
352902	0	0	0	0	0	0	0	0	0	0	0	3	0	0	0	0	0	0	2	1.33333	0	0	0	0	0	0	0	0	0	0	0	0	0	0	0	0	0	0	0	0	0	0	0	0	0	0	0	0	0
352918	0	0	0	0	0	0	0	0	0	0	0	0	0	0	0	0	0	0	0	0	0.5	0	0	0.5	0	0	0	0	0	0	0	0	0	0	0	0	0	0	0.5	0	0	0	0	0	0	0	0	0	0
3529330	0	0	0	0	0	0	0	0	0	0	0	0.666667	0	0	0.666667	0	0	0	0	2	0.666667	0	0	0	8	0	0	0	0	0	1.33333	0	0	0	0	0	0	0	0.666667	0	0.666667	0	0	0	0	0	1	3.33333	0.666667
353149	0	0	0	0	0	0	19	4	0	0	9	7	0	0	0	0	0	0	18	0	0	0	0	0	0	0	0	0	0	0	0	0	0	0	0	0	0	0	0	0	0	0	0	0	0	0	0	0	0
353577	0	1.33333	0	0	0	0	0	0	0.333333	0	0	0	0.333333	0.5	0	0	0	0.333333	0	0	0	0	0	0	0.5	0	0	0	0	0	0	0	0	0	0	0	0	0	0	0	0	0	0	0	0	0	0	0	0
354097	0	0.666667	0	0	0	0	0	0	1	0	0	0	0	0	0	0	0	0	0	0	0	0	0	0	0	0	0	0	0	0	0	0	0	0	0	0	0	0	0	0	0	0	0	0	0	0	0	0	0
354163	0	0.666667	0	1.33333	0	0	0	0	0	0	0	0	0	0.666667	0	0	0	0	0	0	0	0	0	0	0	0	0	0	0	0	0	0	0	0	0	0	0	0	0	0	0	0	0	0	0	0	0	0	0
354183	0	0	0	0	0	0	0	0	0	0	0	0	0	0	0	0	0	0	0	0	0	0	0	0	0	0	0	0	0	0	0	0	0	0	0	0	0	0	0	0	0	0.666667	0.666667	0	1	0	0	0	0
354256	0	0	0	0	0	0	0	0	0	0	0	0	0.5	0.5	2.25	0.5	0	0	0	0	0.75	1.75	1	0.75	0	0	0.5	0	1	0	1	0.75	0.5	0	0	1.25	0	0	0	0	0	0	0	0.75	0	0	0	0	0
354461	14.6667	4.66667	7.66667	7.66667	2.66667	8.33333	2.66667	1	6.33333	7.33333	4	1.66667	9.33333	1.33333	0.666667	3	0.666667	3.33333	8.66667	16	22	2.66667	7.33333	16.6667	12.3333	16	22.3333	5.66667	5	13	5.66667	4.66667	28.3333	9	9.33333	11.3333	6.66667	19.3333	36.3333	9.33333	10.6667	14.3333	11.6667	21.6667	7.66667	9.66667	10	17.6667	12.3333
354612	0	1	0	0	0	0	0	0	1	0	0	0	0	0	0	1	0	0	0	0	0	0	0	0	1	0	0	0	0	0	0	1.33333	0	0	0	0	0	0	0	1.33333	0	0.666667	1.66667	0	2	0	3	0.666667	0
354905	1.25	1.25	3.25	3.75	0.75	1.25	1.5	0.75	8.5	2.5	2.5	0.75	0.5	0.5	1	0.75	2.25	0	0	0	2	0.75	3.25	5.75	1.5	1	4.75	0.75	2	0.75	3.5	0.5	5.5	1.5	4	16.5	0	0	0.75	0.5	0	10.75	5	10.75	2.75	1	0.5	2	0.75
354971	0.333333	0	0.833333	1	0.5	0.333333	1.33333	0	1.66667	0.833333	3.66667	0	1.33333	0.833333	4.66667	1	1.5	0.666667	0	0	3.83333	5.16667	5.66667	5.66667	1.66667	0.333333	2.5	1.33333	2.16667	0.833333	14	0.666667	3	2.16667	2.83333	13.1667	0	0.5	0.5	0.666667	0.333333	9.5	3.16667	4.66667	4	0.333333	0.666667	1.33333	0
354987	0	2.33333	0	0	0.666667	0	0	0	0	0	2.33333	0	1	1.66667	0	1	1.33333	0	0	0	0	0	0	0	9.33333	0	1.33333	0	0	0	0	5.33333	1.33333	4	3	1.33333	0	0.666667	1.33333	1.33333	0	1	1	0	0.666667	0.666667	2.66667	2.66667	0.666667
355187	0.5	0	1	0	0	0	0	0	0	0	0	0	1.75	0	0	0	0	1	0	0	0.5	1	3	3	1.25	1.75	1	0.75	2.25	0	1	0	1	1	0	0	0	0	0	2	0	2.75	0	0	0.5	0.5	1	1	0
355197	0	0	0	0	0	0	0	0	0	0	0	0	0	0	0.666667	0	0	0	1	0	0	0	0	0	0.666667	0	0	1	1.66667	0	0	0	0	0	0.666667	0	0	0	0.666667	0	0	1	0	0.666667	0	0	0	0	0
355291	0	0	0	0	0	0	3.2	0	6.6	0	0.6	0	0	0	0	0	0	0	0	0	0	0	0	0	0	0	0	0	0	0	0	0	0	0	0	0	0	0	0	0	0	0	0	0	0	0	0	0	0
355494	1.25	4	3.5	0.75	0	1	0	0	0	0	0	0	2	0	0	0	0.5	0	0	0	0	0	0.75	1.5	0.75	1.5	0.5	3.25	10.5	0	0	0	0.5	0	0	0	0	0.5	6.5	0.5	1	5.25	2.25	3	1	0	0	0.75	0.5
355630	0	2	0	0	0	0	0	0	2	0	0	0	0	0	0.666667	0	0	0	0	0	0	0	0	1	0	0	0	1	0.666667	41	0	0	0	0	0	0	0	0.666667	1	0	0.666667	1.66667	1.66667	0.666667	0	16.6667	0	0	1
356011	0	0	0	0	0	0	0	0	0	0	0	0	0	0	0	0	0	0	0	0	0	1	0	0	0	0	0	0	0	0	0	0	0	0	0	0	0	0	0	0	0	0	1.5	21.5	0	1	0	0	0
356073	2.33333	5.66667	5	2	1.33333	2	0	0	1	1	5	0	0	1	0	0	2	0	1.33333	0.666667	0.666667	4	1	1.33333	10.3333	0.666667	3.33333	0.666667	1	0	1	1.33333	0.666667	1.66667	8	2	0.666667	0	0	3.33333	0	2.33333	13.3333	1	11.6667	1.33333	6.66667	2.33333	1
356144	0	0	0	0	0	0	0.5	0	0	0	0	0	0.5	0	0	0	0	0	0	0	0	0	0	0.5	0	0	0	0	0	0	1	0	0	0	0	0.5	0	0	0	0	0	0	0	0	0	0	0	0	0
3563387	0	0	0	0	0	0	0	0	0.666667	0	0	0	0	0	0	0	0	0	1	0	0.666667	0	0	0.666667	1	0	0	0	0	0	0	0	0.666667	0	0	0	0	0	0	0	0	0.666667	0	0	0	0	0	0	0
356353	0	0	2.33333	0	3.33333	0	0	0	0	0	0	0	0	0	0	0	0	0	0	0	0	0	1	2.66667	1.66667	0	3.66667	0	0.666667	0	0	0	0.666667	0.666667	1	0	0	0	0	2.66667	0	0.666667	2.33333	0.666667	3.33333	0	1.66667	0	0
356360	0	0	0	0	0	0	0	0	0	0	0	0	0	0	0	0	0	0	0	0	1.33333	0	0	4	0	0	0	0.666667	2	0	0	0.666667	0	3.33333	4	1.33333	0	0	0	1.33333	0	0	0	0	0	0	1.33333	0	0
356481	0	0	0	0	0	0	0	0	0	0	0	0	0	0	0	0	0	0	0	0	0	0	0	0	0	0	0	0	0	0	0	2.66667	0	0	0	0	0	0	0.666667	0.666667	0	0	0	7	0	0	0	3.66667	2.33333
356627	0	0	0	0	0	0	0	0	0	0	0	0	0	0	0	0	0	0	0	0	0	0.666667	1	0	2.33333	0	0.666667	0	0	0	1.33333	10.6667	0.666667	0	0	0	0.666667	0	0.666667	0	0	0	0	5.33333	0	1	1.33333	4.66667	4.33333
357046	0	0	0	0	0	1.33333	0.666667	0	0.666667	0	1	0	0	0	0	0	0	0	0	0	0	0	0	0	0	0	0	0	0	0	0	0	0	0	0	0	0	0	0	0	0	0	0	0	0	0	0	0	0
357312	0	0	0	0	0	0	4.33333	1	0	2	1	3.66667	0	0	0	0	0	0	15.6667	2	0	0	0	0	0	0	0	0	0	0	0	0	0	0	0	0	0	0	0	0	0	0	0	0	0	0	0	0	0
357389	0	0	0	0	0	0	3.66667	2.5	2.33333	1.66667	0.666667	4	0	0	0	0	0	0	9.66667	4	0	0	0	0	0	0	0	0	0	0	0	0	0	0	0	0	0	0	0	0	0	0	0	0	0	0	0	0	0
357471	0	0	0	0	0	0	0	0	0	0	0	0	0	0	0	0	0	0	0	0	0	0	0	0	2.33333	0	0	0	0	0	0	1	0	1	1	0.666667	0	0	0	0	0	0	0	0	0	0	0	0	0
358007	0	0	0	0	0	0	0	0	0	0.75	1	1	0	1	0	0	0	0.5	0	0	0.75	0.5	1	0	0	0.5	0.5	0	0.75	0	0.5	0.5	0.75	0	0	0	0	0	0.75	0	0	1.5	1	0.5	1	0	2	1	0
358654	0.5	0	0	0	0	3.25	22.25	0	0.75	2	0	3.5	0	0	0	0	0	0	1	0.75	0	0	0	0	0	0	0	0	0	0	0	0	0	0	0	0	0	0	0	0	0	0	0	0	0	0	0	0	0
358749	0	0	0	0	0	0	64	0	0	10	5	8	0	0	0	0	0	0	10	2	0	0	0	0	0	0	0	0	0	0	0	0	0	0	0	0	0	0	0	0	0	0	0	0	0	0	0	0	0
3589405	0.333333	0	0	0.333333	0	0.666667	0	0	0	0	0	0	0	0	0	0	0	0	0	0	0	0	0	0	0	0	0	0	0	0	0	0	0	0	0	0	0	0	0	0	0	0	0	0	0	0	0	0	0
359044	0	0	0	0	0	0	0	0	3	5	0	0	10	0	0	0	0	3	2	3	7	0	0	6	0	2	0	6	6	28	0	0	9	0	2	4	6	24	16	4	5	6	0	9	0	16	0	2	5
359445	0	0	0	0	0	0	0	0	0	0	0	0	0	0	0	0	0.75	0	0	0	0.5	0	0	0	0	0	0	0	0	0	0.5	0	0	0	0	0	0	0	0	0	0	0	0	0	0	0	0	0	1.25
359538	0.4	0.8	0	0	0	0	9.2	1.6	0.6	6.4	0.8	0	0.6	0	1.2	0	0	0.6	1	5.4	1	0	0	0	0	0	0	0	0	0	0	0	0	0	0	0	0	0	0	0	0	0	0	0	0	0	0	0	0.8
359581	0	0	0	0	0	0	8	1	0	0	0	0	0	0	0	0	0	0	1.66667	4.66667	0	0	0	0	0	0	0	0	0	0	0	0	0	0	0	0	0	0	0	0	0	0	0	0	0	0	0	0	0
359872	0	0	0	0	0	0	0	0	0	0	0	0	0	0	0	0.666667	0	0	0	0	0	0	0	0	0	0	0	0	0	0	0	0	0	0	0	0	0	0	0	0	0	0	1	0	0	0	0	0	0.666667
359978	0	0	0	0	0	0	0	0	0	0	4	0	0	0	0	0	0	0	6	2	0	0	0	0	0	0	0	0	0	0	0	0	0	0	0	0	0	0	0	0	0	0	0	0	0	0	0	0	0
359984	3	0	0.4	4	0.8	0.4	181.6	2.6	76.8	2	5.6	32	18.2	0.4	1.8	0	5.6	3.2	4	4.4	2.8	0.4	2.6	2	13.8	1.4	1	0.6	1	37	0.6	0.6	39	0.8	1.2	1.6	9.6	18	9.6	1.8	4.2	0	1.6	0.6	4	5.4	0.6	0	7.4
3600504	0	0	0	0	0	0	0	1.6	0	0	0	0.4	0	0	0.4	0	0	0	0.8	0	0	0	0	0	0	0	0	0	0	0	0	0	0	0	0	0	0	0	0	0	0	0	0	0	0	0	0	0	0
360158	0	0	0	0	0	0	0	0	0	0	0	0	0	0	0	0	0	0	0	2	1.66667	0	0	0	0	0	0	2.66667	0	9.66667	0	0	0.666667	0	0	0	2.66667	3.66667	3	0	1.33333	0	0	0.666667	0	6.33333	0	0.666667	0
360238	4	1.66667	4.66667	0	0	1.33333	0.666667	0	0	0	0	0.666667	0.666667	0	0	0	0	0	1	0	0	0	1.33333	2	0	0	0	0	0	0	0	0	0.666667	0	0	0.666667	0	1	0	0	0	0	0	0	0	2	0	0	0
360315	0.5	0	0	0	0	0	0.75	0	0	0	3.75	0.5	0	1.5	1	11.25	2.75	2.75	19.75	2.25	4	0	0	4.25	0	0.5	0	0	0.5	0	0	0.5	0	1	0.75	0.5	0	0	0	0	0	0	1	0	0.5	0.5	0	0	0.5
360392	0	0	0	0	0	0	0	0	0	0	0	0	2	0	0	0	0	0	0	0	2	0	0	0	0	0	0	2	0	0	0	0	2	0	0	0	0	0	2	0	0	0	0	0	0	0	0	0	0
360508	1.33333	1.33333	0	0	1.33333	0	0	0	0	0	0	0	0	0	0	0	0	0	0	0	0	0	0	0	0	0.666667	0	0	0	1.33333	0	0	0	0	0	0	0	0	0	0	0	0	0	0	0	1	0	0	1
360518	0	0	0	0	0	0	0.8	0	0.6	0.4	0	0	0	0	0	0	0	0	0	0.8	0	0	0	0	0	0	0	0	0	0	0	0	0	0	0	0	0	0	0	0	0	0	0	0	0	0	0	0	0
360730	2.25	0	0	0	0	1	0	0	1	2.25	1.25	1.5	0.5	0	0	1	0.75	0	0.5	0.5	0	0	0	0	0	0.5	0.5	0	0	0	0	0	0	0	0	0	0	0	0	0	0	0	0	0	0	0	0	0	0
360861	0	0	0	0	0	0	4	0	0	6	2	6	0	0	0	0	0	0	12	0	0	0	0	0	0	0	0	0	0	0	0	0	0	0	0	0	0	0	0	0	0	0	0	0	0	0	0	0	0
360995	0	0	0	0	0	0	0	0	0	0	0	0	0	0	0	0	0	0	0	0	0.666667	0	0	1	0	0	0	0.666667	0	2.66667	0	0	0.666667	0	0	0.666667	0	1.33333	0	0	0	0	0	1	0	0	0	0	0
361702	0	0	0	0	0	0	0	0	0	0	0	0	0	0	0	0	0	0	0	0	0	0	0	0	0	2	0	0	0	0	0	0	0	0	0	0	3	0	2	0	0	0	0	0	0	0	0	0	3
361722	0	0	0	0	0	1.75	12.5	3.25	4	2.5	13.25	5.25	0	0	0	0	0	0	2.5	4.75	0	0	0	0	0	0	0	0	0	0	0	0	0	0	0	0	0	0	0	0	0	0	0	0	0	0	0	0	0
361864	0	0	0	0	0	0	0	0	0	0	0	0	0	0	0	0	0.5	0	0	0	0	0	0	0	0	0	0	0	0	0	0	0	0	0.5	0.333333	0	0	0	0	0	0	0	0	0	0	0	0	0	0
362470	0	0	0	0	0	0	0	0	0	0	0	0	0	0	0	0	0	0	0	7	1.66667	0	0	0.666667	0	0	0	0	0	0	0	0	6	0	0	0.666667	1.66667	1	5.33333	0	2.33333	0	0	0	0	8	0	0	0
362767	23	11	8	0	2	2	26	16	34	6	10	12	41	37	25	0	5	28	13	41	72	0	3	28	23	16	6	28	17	103	2	0	53	9	9	11	403	1500	110	27	88	24	7	42	8	23	0	18	14
363029	0	0	0	0	0	0	0	0	0	0	0	0	0	0	2	0	0	0	0	2	3	0	0	0	0	0	0	2	0	3	0	0	3	0	2	0	2	6	3	0	0	2	0	0	0	0	0	0	0
36330	0	0	0	0	0	0	0	0	0	0	0	0	0	0	0	0	0	0	0	0	0	0	0	0	0	0	0	0	0	0	0	0	6	0	0	0	3	2	0	0	0	0	0	0	0	0	0	0	0
363348	0	2	0	0	0	0	0	0	2	0	0	0	8	2	0	0	0	0	0	3	10	0	0	8	0	0	0	3	3	16	0	0	11	0	0	3	7	22	19	2	3	3	2	7	2	31	0	16	0
363400	0	0	0	0	0	0	0	0	0	0	0	0	0	2	2	0	0	2	0	0	3	0	0	0	0	0	0	0	0	2	0	0	0	0	0	0	5	14	0	0	0	0	0	2	0	0	0	0	0
363430	0	0	0	0	0	2	0	0	0	0	0	8.25	0	0	0	0	0	0	0	0.5	0	0	0	0	0	0	0	0	0	0	0	0	0	0	0	0	0	0	0	0	0	0	0	0	0	0	0	0	0
363735	0	0	0	0	0	0	0	0	2	0	0	4	0	0	0	0	0	0	0	0	0	0	0	0	0	0	0	0	0	0	0	0	0	0	0	0	0	0	3	0	0	0	0	3	0	2	0	0	0
364048	0	6	0	0	0	0	0	2	5	17	0	5	41	5	2	0	5	3	0	5	19	2	4	18	11	7	4	25	21	66	2	5	39	8	7	9	28	90	70	10	14	21	7	45	7	42	6	36	12
364274	0	0	0	0	0	0	0	0	0	0	0	0	3	0	0	0	0	0	2	0	5	0	0	3	0	0	0	2	0	10	0	0	4	0	0	0	0	9	6	0	3	4	0	3	0	9	0	0	0
365194	0	0	0	0	0	0	0	0	0	5	0	0	4	0	2	0	0	0	4	2	3	0	0	7	0	0	0	2	3	13	0	0	9	0	0	0	6	12	12	0	0	6	0	3	0	11	2	4	0
365297	0	0	0	0	0	0.75	1.25	0	0	0.5	0	1	0.75	0	0.5	0.75	0	0	0	0	0.5	0	0	0	0	0.5	0.5	0	0	0	0	0	1.25	0	0.5	0.75	0	0	1	0	0.5	0.75	0.5	0	0	0	0	0	0
365496	0	0	0	0	0	0	4.66667	13.3333	0	3.5	0.5	0	0	0	0	0	0	0	0.666667	9.66667	0	0	0	0	0	0	0	0	0	0	0	0	0	0	0	0	0	0	0	0	0	0	0	0	0	0	0	0	0
365621	0.666667	0	0	0	0	0	0	0.666667	0	0	0	0.666667	0.666667	0	0.666667	0	0	0	0.666667	3	1.66667	0	0	1.33333	3.66667	3.33333	0.666667	3	1.33333	2.66667	1	0	1	2.33333	1.33333	0.666667	1.66667	3.66667	2.66667	0	2	1.66667	1.66667	2.66667	0.666667	8.33333	0	4	0
365891	0	0	0	0	0	0	0	0	0	0	1.33333	3.66667	0	0	0	0	0	0	0	3	0	0	0	0	0	0	0	0	0	0	0	0	0	0	0	0	0	0	0	0	0	0	0	0	0	0	0	0	0
36611	0	0	0	0	0	0	0	0	0	0	0	0	0	0	0	0	0	0	0	0	0	0	0	4	0	0	0	3	6	52	0	0	0	0	0	0	0	0	0	0	9	0	0	2	0	85	0	4	0
366771	0	3	0	0	0	0	0	0	0	0	0	2	8	0	0	0	0	2	2	0	2	0	0	0	0	0	0	4	3	14	0	0	0	0	0	0	2	11	10	0	3	5	2	3	0	6	0	5	0
366846	0	2	0	0	0	0	2	0	3	3	0	2	5	0	0	0	0	0	6	4	16	0	0	9	0	0	0	5	4	22	0	0	10	0	0	2	7	21	16	0	5	6	2	15	0	11	0	5	0
367176	1.25	0	0	0	0	0	0	0	0	0	0	0	1.5	0	0	0	0	0.5	0	0	0	0	0	0	0	0	0	0	0	2	0	0	0	0	0	0	0	1.5	0	0	0	0	0	0	0	0	0	0	0
367215	0	0	0	0	0	0	0	0	0	0	0	0	0	0	0	0	0	0	0	0.571429	0.285714	0	0	0	0	0	0	0	0.285714	0	0	0	0	0	0	0	0	0	0.285714	0	0.285714	0	0	0.285714	0	0.571429	0	0	0
367304	0	0	0	0	0	0	1.5	0	0	0	1	0.5	0	0	0	0	0	0	1	0.5	0	0	0	0	0.5	0	0.75	0	0	0	0	0	0	0	0	0	0	0	0	0	0	0	0	0	0	0	0	0	18
367542	0	0	0	0	0	0	3	0	0	0	21	0	0	0	0	0	0	0	0	0	0	0	0	0	0	0	0	0	0	0	2	0	2	0	0	0	0	0	0	0	0	0	0	0	0	0	0	0	0
367889	0	0	0	0	0	0	0	1	0	0	0	0.5	0	0	0	0	0	0	1	0.333333	0	0	0	0	0	0	0	0	0	0	0	0	0	0	0	0	0	0	0	0	0	0	0	0	0	0	0	0	0
367909	0	0	0	0	0	0	0	0	2	4	0	0	0	0	0	0	0	0	5	8	0	0	0	0	0	0	0	0	0	0	0	0	0	0	0	0	0	0	0	0	0	0	0	0	0	0	0	0	0
367977	0	0	0	0	0	1	0	0	0	0	0	0	0	0	0.666667	0	0	0	0	0	0	0	0	0	0	0	0	0	0	0	0.666667	0	0	0	0	0	0	0	0	0	0	0	0	0	0	0	0	0	1
368236	0	0	0	0	0	0	0	0	0	0	0	0	0	0	0	0	0	0	0	0	0	0	0	0	0	0	0	0	0	0.75	0	0	0	0	0	0	0	0	0	0	0.5	0	0	0	0	1.75	0	0	0
3682570	0	0	0	0	0	0	0	0	0	0	0	0	1.5	0	0	0	0	0	0	0	0	0	0	0	0	0	0	0	0	0	0	0	0	0	0	0	0	3	0	0	0	0	0	0	0	2	0	0	0
368318	0	0	0	0	0	0	0	0	0	0	0	0	0	0	0	0	0	0	0	0	0	0	0	0	0	0	0	0	0	0	0	0	0	0	0	0	0	0	2	0	2	0	0	0	0	7	0	0	0
3694603	1.5	6.75	15.25	1	2	2.5	1	0.75	2	0.75	1.75	0.5	1	0.75	2	2.5	0.5	1	3	2.5	0.5	0.5	0	0.75	2	0	0.5	0	1	0	0	0.75	0.75	2	0.75	0	0	0	0	0	0	0	0	0	0	0	1	0	0
3697034	13.3333	4.5	1.16667	2.83333	1.5	3	2	0	1	0.833333	0.666667	0	0	0	0	0	0	0	0	0	1.33333	0.666667	1.33333	0	0	0	0	0	0	0	0	0.666667	0	0.666667	0	0.5	0	0	0	0	0	0	0.833333	0.666667	1.16667	0.666667	0.333333	0	0
369709	0	0	0	0	0	0	0	0	0	0	0	2	0	0	0	0	0	4	0	0	0	0	0	0	0	0	0	0	0	0	0	0	0	0	0	0	0	0	0	0	0	0	0	0	0	6	0	0	0
369822	4	1.66667	1	0	2.33333	0	6.66667	2	3.66667	1.33333	3.66667	13.3333	3.33333	1.66667	3.66667	0	0	0.666667	17.3333	37.6667	36.6667	1.33333	1	7.33333	21	27	6.33333	49.6667	12	88	10.3333	4	16.6667	15.3333	17	9	14.6667	34	37	3.66667	28.6667	9.66667	14.6667	37.6667	11.3333	139.333	3.33333	26.3333	15
370098	0	0	0	0	0	0	9.66667	0	0.666667	2.16667	1.83333	10	0	0	0	0	0	0	1.66667	0.666667	0	0	0	0	0	0	0	0	0	0	0	0	0	0	0	0	0	0	0	0	0	0	0	0	0	0	0	0	0
370190	0	0	0	0	0	0	0	0	0	0	0	0	0	0	0	0	0	0	0	0	2	0	0	0	0	0	0	0	0	0	0	0	0	0	0	0	1	1.5	0	0	0	0	0	0	0	0	0	0	0
370809	2	4	0	2	0	0	23	0	0	23	8	2	0	3	18	2	2	4	9	6	0	0	0	4	8	3	0	3	2	2	2	7	0	13	5	5	2	3	24	5	6	6	2	16	0	0	0	2	12
371930	0	1	0	0	0	1.66667	0	0.666667	1	1	0	0	1.33333	0	0.666667	1	1.33333	1	0	1.33333	0.666667	1	0	0	0	0	0.666667	0	1.33333	0	0	0	0.666667	0	1	0	0	0	0	0	0	0.666667	0	1	0	0	0	0	0
372146	5.75	5	6.25	12.75	9.75	11.25	3	2.25	4	3.25	2.75	12.75	10	4	1.75	4.5	9.75	7.5	5.25	1.25	3	3	1.75	1.25	10	3.25	11.5	4	6.5	0.75	5.25	2.25	2	4.5	5.25	8.5	1	1	3.75	10	2.25	3	5.75	2.5	5.75	2.25	31.5	2	4
372622	1.66667	0	0.666667	0	0.333333	0	2.5	0.5	0	0	4.16667	0	0	0	0.333333	0	0	0.5	0	2.83333	15.3333	0	4	0	0	0	0	0	0	0	0	1.66667	1.83333	1	0	0	0	0	1.5	0	0	0	254.333	3.5	195.667	3.83333	4	4.16667	1.33333
372906	9	11	3	4	8	9	7	3	30	5	6	13	7	3	3	7	4	4	39	6	6	6	5	11	16	3	6	2	6	0	2	5	18	11	19	7	2	0	0	2	0	3	3	2	8	0	8	2	4
373909	0.5	0.5	0.5	1	1	3	0.5	0.75	0	0	2.75	14.25	1.5	4.5	0.5	3.25	3.25	2.25	2	1.5	0.75	1	0.5	0	0.75	0	1	0.75	1.5	0.5	0	0	0.5	1.5	1	0.75	0	0	0	0.5	0	0	0	0	0	0	1.25	0	1
373923	0	0	0	0	0.5	0	0	0	0	0	0	1.25	0.5	0	0	0	0.75	0	0.75	0.5	1.25	0	0	1	1.75	0.75	4.5	0	1.25	0.75	0.5	0	0.5	0	0.75	1.75	0	0.5	0.5	1	0	1.25	1.75	0.5	2.25	0	1	0.75	0
373928	0	0	0	0	0.5	0	0	0	0	0	0	0	0	0	0	0.5	0	0	1.75	2.75	1.25	0.5	0	1	0	0.5	0.75	0	0	0	0	0	0	1.5	0.5	1	0	0.5	0.5	0.75	0.5	0.5	0	0	0	0	0	2	2.25
374557	24.3333	34.6667	22.3333	29.3333	10.3333	139.333	4	5	1	0	0	0.666667	1	2.66667	0.666667	2	1	19.3333	1	5.66667	5	2.33333	0	0	3	18.3333	1.66667	1	1.33333	0	1	2.66667	9.66667	0.666667	0.666667	1.33333	0.666667	0.666667	4.66667	20	1	2.66667	1.66667	1.33333	0	1	33.6667	3.66667	8.33333
3750373	0	3	2	0	0	11	0	0	8	0	0	2	0	0	0	0	0	0	0	0	0	0	0	3	0	0	0	0	2	0	0	0	0	2	3	2	0	0	0	0	0	3	0	0	0	0	0	0	0
375106	8.5	4.75	5.75	4.25	11.75	6.25	4.5	4.25	1.5	5.5	11.5	4.75	3.25	6	1.75	5	1.75	2.75	6.75	3	10.25	6.25	0.75	10.5	11.5	5.75	11.5	2.25	5.25	0	3.25	4.25	10.75	5	9.25	11.75	1.25	1.25	4.75	7.5	1	8	5	4	3.25	1.75	8.25	4	3.5
375892	2.33333	3	2.33333	45	1.66667	5	7.66667	4	2.66667	9	4.66667	95.3333	4	3	6	3	1	4	18.6667	1.33333	0	15	1.33333	1.33333	1.66667	0	2.66667	0	1.66667	1	1.66667	2.66667	2.66667	54	69	19.6667	0	1.66667	1	3.33333	4	6.33333	1	0.666667	0	0	0.666667	1.66667	2
376397	0.333333	0.666667	0	0.5	0	1.5	0.666667	0.5	0.5	0.333333	0	1.83333	0.833333	2	0.333333	1	0.833333	0.5	1.16667	1	0.333333	0	0	0.5	0.666667	0	0	0.333333	0	0	0	0.5	0.333333	0.666667	0.5	0	0	0	0.333333	0.5	0.333333	0.5	0.333333	0.5	0	0	1.83333	0.333333	0.5
376516	0.666667	0	0	0	0	0	0	0	0	0	0	0	5.66667	2.33333	2	2.66667	5.33333	2.33333	0	0	0	15	0	0	0	0	0	0	0	0	0	0	0.666667	1.33333	1.66667	0.666667	0	2.33333	0	0	0	1.66667	0	0	0	0	0	0	5.33333
3768338	0	0	0	0	0	0	2	0	2	0	0	0	3	0	0	0	0	0	0	0	2	0	0	3	0	2	0	5	5	12	0	0	4	0	0	3	5	7	9	0	3	2	0	6	0	7	0	4	4
377756	0.5	0	1	1	1.5	1	1.5	0	0.75	0	3.5	0.75	0	1.75	0	0.75	0	0	1	1	1.5	1.75	0	1.75	2	0	2	1	2	0	0.5	2	2.5	0.75	2.5	0.5	0	0	0.75	0.75	0	0.75	1	1	0	0.5	1.5	0	0.5
378273	1	7	0	2	2.66667	8.33333	0	0.666667	3	0	4.66667	1.66667	4	3	0	2.33333	2	4	4	1	0	5	0	0	0	0	0	0	0	0	0	0.666667	0	1.66667	1	0	0	0	0	0	0	0	0	0	0	0	0.666667	0	0
3785400	0	0	0	0	0.4	0	4.2	1.6	0.4	0	0	0.8	1.8	1	0.6	0	0	0.4	1.4	0	0	0.4	0	0	0	0	0.6	0	0	0	0	0.4	0.4	0	0.4	0	0	0	0	0	0	0	0	0	0	0	0	0	0
3794053	0	2	4	0	0	10	0	0	8	0	0	0	0	0	0	0	0	0	0	0	0	0	0	0	0	0	0	0	0	0	0	0	0	0	0	0	0	0	0	0	0	0	0	2	0	0	0	0	0
3801267	0	0	0	0	0	0	0	0.4	0	0	0	0	0	0	0	0	0	0	0	0	0.6	0.4	0	0	0	0	0	0	0	0	0	0	0	0	0	0	0	0	0	0	0	0	0.8	0	0	0	0	0	0
381666	1	1	17	1	0	0	412	0	0	3.5	24	24.5	22	8.5	481	8	8.5	7.5	1.5	2	0	0	0	0	0	0	0	0	0	0	0	1.5	0	0	0	0	0	0	0	0	0	0	0	0	0	0	0	3	2.5
381694	0	1.5	1	0.5	1.25	0	2.25	0.75	7	4.25	2.5	3	8.75	1	0.5	3	2.75	6	3.25	1.25	8	0.5	1	1	1.25	5	5.25	0.5	0.5	0	1.75	0	1.25	1.5	1.25	1.75	1.25	1.25	2.5	1.25	0.5	2	2.25	0	2.25	0.75	1.5	2	0
382220	0	0	0	0	0	0	0	0	0	0	0	0.666667	1.33333	1.33333	0	0	0	1	0	0	0	0	0	0	1	0	2.66667	0	0.666667	0	0	0	0	0.666667	1	0	0	0	0	1.66667	0	0	1.66667	0	2.33333	0	1.33333	0.666667	0
3824086	1	0	0.6	0	0	0	0	0	0	0	0	0	0	0	0	0	0	0.4	0	0	0	0	0	0	0	0	0	0	0	0	0	0	0	0	0	0	0	0	0	0	0	0	0	0	0	0	0	0	0
382998	0	2	0	2	1	1.5	0	0	5	0	6	1.5	5	1	2.5	0	1	0	2	0	0	0	1.5	0	0	0	2	0	0	0	0	0	1	3	1	0	0	0	0	0	0	1.5	0	0	1	0	1.5	0	1.5
383659	0	0	0	0	0	0	0	0	0	0	0	0	0	0	0	0	0	0	1	0	0	0	0	0	0	0	0	0	0	0	0	0.666667	0	3	3.66667	0.666667	0	0	1.33333	0	0	0	0	0	0	0	0	0	0.666667
383971	14	158	19	15	34	18	9	24	21	8	50	31	33	7	0	8	4	4	25	31	12	37	0	15	28	2	6	0	6	0	7	9	17	11	15	8	0	0	7	4	0	2	3	22	2	2	16	3	5
383992	0	4.33333	1	2	2	2.33333	0.666667	1	3	1.33333	3.66667	2.66667	0	1.66667	1	3	0.666667	2.33333	4	2.66667	2.66667	2	0	1.33333	2	0.666667	2.33333	1	1.66667	0	1	6.66667	2.66667	16	13.3333	3	0	1.33333	1.33333	1.66667	0	4.66667	2.33333	0.666667	2.66667	0	2.66667	0.666667	1.66667
385545	1.33333	0.666667	0	0	1.33333	1.33333	1.33333	1.66667	0.666667	0	0	0.666667	2	0	0.666667	0	2	0.666667	71.6667	5.33333	4	0.666667	1	1.33333	255	23	148.333	0	0.666667	1.33333	28.6667	50.6667	42.6667	1.33333	1.66667	1	0.666667	5.33333	23.3333	1.33333	1.66667	1.66667	0	5.66667	0	0	2.66667	13.6667	6
3865949	0	0	0	0	0	0	6.5	0	1	0	1.5	0	0	0	0	0	0	0	13	2.5	0	0	0	0	0	0	0	0	0	0	0	0	0	0	0	0	0	0	0	0	0	0	0	0	0	0	0	0	0
386788	0	0	0.666667	0	0	0	0	0	2.66667	0	0	0	2.33333	0	0	0	0	0	0	2.66667	11.6667	0.666667	0	0	5	0.666667	5.66667	2.33333	6.33333	0	0	0	0	0	0	0	1	2	3.33333	1.66667	1	4.66667	0	0	0	0	0	0	0
387615	1	0.75	1	0.75	2.5	2.75	0	1.25	1	0.75	1	3	0	3.5	1	2.25	3.25	0	5.5	3.75	0.5	0	0	0	0.5	0	1	1	1.5	0	0	1.5	0	2.25	1	0.5	0	0	0.5	0.5	0.5	0.5	0	0.5	1	0.5	1.25	0	0.75
389529	0	3.5	3.5	4	0	3.5	0	0	4.5	1	4.5	4.5	0	1.5	0	0	1.5	2	1	1.5	0	0	0	0	1.5	0	6.5	0	0	0	0	1.5	2	0	1.5	1	0	0	0	3.5	0	1	1.5	1	1.5	0	1.5	0	1
389566	0	0	0	0	0	0.5	1	0	1.5	0.75	0	0.5	1.25	1.5	1.25	0.75	0.75	0.75	1.25	4.5	0	0.75	0.75	0	0	0.5	0	0	0	0	0	0	0	1.5	0	0	0	0	1	0	0	0	0	0	0	0	0	0	1.5
390497	0.5	0	0	1	1	1.25	0	0.75	0.75	0	1.75	0.75	1.75	3.5	0	0	1	0.75	3	1	1	0	0.75	0.75	0.5	0	1.75	0.5	2	0	0	0.75	5.25	1.25	2.75	1.25	0	0	0.75	0	0.5	1	0.75	0.5	0	0	1.5	0.5	1.25
390820	0	0	0	0	0	0	0	0	0	0	0	0	2.66667	0.666667	0	0.666667	0	0	0	0	0	11	0	0	0	0	0	0	0	0	0	0	0	0	0	0	0	0	0	0	0	0	0	0	0	0	0	0	0
392887	0	2	0	0	0	0	0	0	0	0	0	0	2	0	0	0	0	0	0	0	2	0	0	0	0	0	0	0	0	0	0	0	0	7	13	2	0	0	0	0	0	0	5	0	6	0	4	0	0
392918	22	8.33333	15.6667	8	9	11.6667	21.3333	3.33333	5	58.6667	20.3333	5	9	7.33333	14.6667	20.3333	11	18.3333	3.66667	24.6667	59	50.6667	209.667	291	51.3333	31	75	5.33333	15	16	26	154.667	204	29.3333	28	25.6667	10.3333	16.3333	283	18.6667	37.6667	55.3333	12	241.333	14.3333	82.6667	6.66667	106.667	46.6667
3929758	0	0	0	0	0	0	0	0.4	0	0	0	0	0.4	0	0	0	0	0	0	0	0	0	0	0	0	0	0	0	0	0	0	0	0.4	0	0	0	0	0	0	0	0	0	0	0	0	0	0	0	0
393504	0	0	0	1	1	0	0	0	1.5	0	0	0	0	0	0	3.5	0	0	3.5	4	3	1.5	0	12	3.5	3.5	2.5	2.5	2.5	0	0	4	1.5	6.5	0	1.5	0	1	2	2.5	3	1.5	2	2	0	3	4.5	3	1.5
3940440	0	0	0	0	0	0	0	3.66667	0.833333	1	0	0.333333	0	0	0	0	0	0	0	0	0	0	0	0	0	0	0	0	0	0	0	0	0	0	0	0	0	0	0	0	0	0	0	0	0	0	0	0	0
395040	0	0.5	0	0	0.75	0	0	0	0	0	0	0.5	0.75	0	0	0	0	0.75	0	0	0	0	0	0	1.25	0.5	0	0	0	0	0	0.75	0	0	0.5	0	0	0	0	0	0	0	0	0	0	0	0	0.5	0
395587	0.666667	0	0	0	1.66667	0	0.666667	1.33333	1	0	5	0.666667	15.6667	0.666667	1	0	2.33333	1.66667	1	5	5	2.33333	1.66667	6	7.66667	4.33333	1	15.3333	11.3333	9.33333	0.666667	1	1.66667	9	3	3.66667	1.66667	3.66667	17	1.33333	3.33333	7	7	5.66667	4.33333	12	1.33333	3.66667	15
396239	0	0	0	0	0	0	0	0	0	0	0	0	0	0	0	0	0	0	0	0	0	0	0	0	0	0	0	0	0	0	0	0	0	0	0	0	0	0	1	0	0	0	2.66667	0.666667	1.33333	0	0	0	0.666667
397444	0	0	0	0.75	0	2.25	0	0.75	0.5	0.75	0	9.25	1.25	0.5	0	1.5	1	0.5	0.75	0.75	0.75	1.5	0	1.25	1.75	0	1.25	0.75	1.25	0	0	1	1.5	1.25	2.25	0.5	0	0	0.75	0.5	0	0	0	0	0.75	0.5	1.25	0	0.75
398138	0	0	0	0	0	0	0	0	0	0	0.5	0.5	0	0.5	0.5	0	0	0	0	0	0	0	0	0	0	0	0	0	0	0	0	0	0	0	0	0	0	0	0	0	0	0	0	0	0	0	0	0	0
399606	0	1	1.33333	3.33333	1.33333	0	1.66667	2.33333	1	3.66667	2.33333	27	3.66667	0	2	0	2	1	0.666667	0	0	0.666667	0	0	1	0	0	0	0	0	1	0.666667	0	0	0	0	0	0	0	1.33333	0	0	0	0	0	0	10.6667	0	0
399637	0	0	0	0	0	0	0	0	0	0	0	0	0.666667	1.66667	0	0	1.33333	2	0	0	0	0	0	0	0	0	0	0.666667	0	0	2.33333	0	1.33333	1.33333	1.33333	0.666667	0	0	1	0	0	0.666667	0	0	0	0	0	0	0
3997242	0	0	0	0	0	0	1.6	1.8	0	0	0	0.4	0	0	0	0	0	0	0	0	0	0	0	0	0	0	0	0	0	0	0	0	0	0	0	0	0	0	0	0	0	0	0	0	0	0	0	0	0
3998909	0	0	0	1	0	0	0	0	0	0	0	4.66667	0.666667	0	0	0	0	0	0	0	0	0	0	0	0	0	0	0	0	0	0	0	0	0	0	0	0	0.666667	0	0	0	0	0	4	0	0	0	0	1.66667
3998912	0.5	0	0	0.75	0	0	0	0	0	0	3.25	0	0.5	3.75	0	0.75	8.5	3	0	0	1	1	42.25	35.75	8	8.5	0.5	1.75	1.5	1.25	1.25	2	1.5	1	1.5	4	1.25	3	2	5.25	0	6.75	0	0.5	1.75	28.25	14.25	3.5	2
400443	0	1.66667	0	1	0	0	0	0	2.33333	0	0	0	0.666667	0	0	1.33333	0	1.33333	0	0	0	0.666667	0	0	1	0	0	0	0	0	0	0	0	0	0	0	0	0	0	0	0	0	0	0	0	0	0.666667	0	0
400599	4.5	5	11	8.5	9.5	6	2.5	1.5	5	0	6	4	4.5	5.5	1.5	3	3.5	5.5	12	7.5	6	10	2.5	6	5.5	1	6.5	0	1.5	0	4.5	2.5	8	4.5	12.5	15	0	0	3	0	1	1.5	5.5	2	4	0	4	2	1.5
400739	0	0	0	0	3	0	0	3	15	21	11	2	4	2	0	2	0	2	5	5	3	2	0	26	3	5	9	4	9	0	0	3	11	0	0	0	0	2	2	2	2	5	11	7	10	0	12	8	3
400871	0	0	0	0	0	0	0	0	0	0	0	0	0	0	0	0	1	0	0	0	0	0	0	0	0	0	0	0.666667	0	0.666667	0	0	0	0	0	0.666667	0.666667	0	0.666667	2	0	4	5.66667	1.66667	2.66667	0	8.33333	0.666667	4.33333
401384	1.25	2	1	1.75	8.25	9	0.75	2	5.25	3.25	3.5	2.25	1.25	7.75	2.25	5	3.5	8.25	3	8.25	3.75	2.75	0.5	1	2.75	0.5	1.25	1.5	4	0.5	0.5	2.25	5	2.75	4.5	1.75	1	0.75	6.25	3	3	1.5	9	3	8.25	5.5	9	2.75	4
402704	0	0	0	0	0	0	0	0	0	0	0	0	0	0	0	0	0	0	0	0	0	0	0	0	0	0	0	0	0	0	0	0	0	0	0	0	1.33333	1	3.33333	1.33333	4.33333	0	0	0	0	0	0	0	5.33333
4029632	0	0	0	0	0	0	41	3.8	1.2	0	0.8	1.4	0.4	0	0	0	0	0	2.8	0	0	0	0	0	0	0	0	0	0	0	0	0	0	0	0	0	0	0	0	0	0	0	0	0	0	0	0	0	0
403497	0	0.75	0.5	0.5	2	0	0.5	0	1	0	1.25	1	0	0	0.5	0.5	0.5	0.5	2.25	0	0.5	0.5	0	2.5	0	0	0.75	0.5	1	0	0	1.75	0.5	1.5	2.75	0.5	0	0	0	0.5	0.5	0	1.5	0	0	0.5	0	0.5	0.75
404292	6	0	0	0	3	0	0	0	0	0	0	0	2	0	2	0	0	0	0	2	5	0	0	3	7	9	3	5	6	2	0	4	8	10	9	4	2	9	2	7	10	49	4	11	3	29	0	25	4
4045882	1.66667	1.33333	1.66667	0	0.666667	0.666667	0	0	1.33333	0	0	0	0	0.666667	0	0	0	1.33333	0	0	0	0.666667	0	0	1	0	0	0	0	0	0	0	0	0	0	0	0	0	0	0	0	0	0	0	0	0	0	0	0
404691	0	0	0	0	0	0	0	0	0	0	0	2	0	0	0	0	0	0	0	2	0	0	0	0	0	0	0	0	0	0	0	0	0	0	0	0	0	0	0	0	0	0	0	0	0	0	3	0	4
4056429	0.75	0.75	0.5	3.75	3.5	2.25	5	0.75	0.75	1	4	9.75	1.75	2	0.75	7.5	2.25	3	0.5	1.5	4	3.5	0.5	7.25	0.5	0	1.5	1	3.75	0.75	1.75	1	2.75	1	2.5	3.25	0.5	1.25	1.75	1.5	0.75	2	4.25	3.5	4	1.75	15.25	0.5	4
405780	5	9	4	9	3	7	5	0	9	10	7	16	2	5	4	11	7	8	12	2	12	15	5	38	51	5	38	3	3	4	7	7	14	7	11	18	2	5	2	4	0	3	13	4	7	4	3	4	0
406247	0	0	3.66667	0	0	0	8	0	0.666667	0	0	0	4.33333	16.6667	10	10	6.66667	6	0	0.666667	0	0	0	0	1	0	0	0	0	0	0	0.666667	0	0	0	0	0	0	0	0	0	0.666667	0	0.666667	0	0	0	0.666667	0
40649	4	7	0	8	0	0	0	0	0	0	0	2	11	0	3	3	2	0	0	0	0	0	0	0	0	0	0	0	0	0	0	0	0	2	0	0	0	0	0	4	0	0	0	0	2	0	8	0	3
408513	0	0	0	0	0	0.75	0	0	0	0	0	0.5	0	0.5	0	0	0	0	1	0	0	0	0	0.75	0	0	0	0.5	1.5	0	0	0.5	0.75	0	0.75	0	0	0	0.5	0	0	0	0.75	0	1	0	0.75	0	0
408877	0	0	0	2	0	0	0	0	0	0	0.666667	5.66667	0.666667	2	0	0	0	0	0	0	0	0	0	0	0	0	0	0	0	0	0	0	0	0.666667	0	0	0	0	0	0	0	0	0	0	0	0	0	0	0
409686	2	2	0	0	11	0	4	0	0	0	0	0	11	0	0	0	2	4	23	38	42	7	4	57	37	68	26	69	63	67	6	20	44	26	22	18	8	7	43	9	42	25	8	40	4	29	25	30	34
409947	0.5	0.5	1.75	0	0.5	0.75	0	0	3	0	0	0	0.5	0	0.5	1.5	0	0.5	3	0.5	0	0.5	0	0.75	0.75	0	0	1	2	0	0	2	0.5	2.25	2.75	0.75	0	0	0.5	0	0	1.5	0	0	1	0	1	0	1
410242	9.75	5.25	4	2	1.75	16.25	2	2.25	4	3.5	15.25	1.5	15.25	3	6.75	20.5	2.75	6	31	36.75	8.25	10	2.75	9	3.5	3	6.5	6	5.25	5.25	2.25	3.25	9.25	23.25	10.25	8.5	2.5	2.5	20.25	5.75	7.25	17.75	24.75	7	20	10.75	8.25	6.5	18.25
411254	2	0	0	0	0	0	0	0	0	0	0	2	0	0	0	2	0	5	0	7	0	0	0	0	0	0	12	0	0	0	0	0	0	0	0	0	0	0	0	0	0	0	0	0	0	5	0	0	8
413275	6.5	16.5	16	5.25	52.75	5.25	12.75	11.5	5.25	4	121.75	12.25	211.25	12.75	15.25	8	66.5	30.75	22	368	129.75	50.25	43.5	270.5	88.25	156.5	15	384.25	291.5	151	7.75	18.5	60.75	93.5	42.5	57.5	18.75	26.5	389	25.75	100.75	187.75	110.75	142.5	87.25	205.25	11	66	533.75
413695	0.666667	8.66667	2	0.666667	2.33333	4.33333	1.66667	2	1	2.33333	1	4	2	1.66667	2	2.66667	0	1.33333	4.33333	1.33333	0	1.33333	0	0	0	0	1.33333	1	1	0	0	1	0.666667	2.33333	2.33333	0	0	0	0	0.666667	0	0	1	0	1	0	2.33333	0	1
414089	4.75	5.75	7	6.75	13	29.5	3.25	2.25	9	6.5	17.5	29.5	9	10.5	2.5	8.25	6.25	7.25	7.5	11	5.5	9.25	3.25	4.5	3	2.75	6.25	5	13.5	1	2.75	9	12.5	7.5	11	4.25	1.5	0.75	8.25	5.75	0.5	4.75	4.5	2.25	7.25	1	12.5	2.75	4
416001	0	2	0	0	0	0	0	0	0	9	0	0	0	4	2	9	9	9	0	0	2	0	5	0	0	2	0	2	0	0	0	0	2	5	0	0	0	0	4	0	0	0	0	0	3	0	0	0	14
416215	1.5	0	0	0	0	0	0	0	0	0	0	0	0	0	3	0	0	0	0	0	0	0	0	0	0	0	1	1	0	0	0	0	0	0	0	0	2.5	7.5	1	0	2.5	0	0	0	0	6	0	0	11.5
416286	4	15	5	4	2	4	3	0	8	0	21	10	0	6	2	3	0	4	19	4	2	13	2	6	29	8	12	4	5	0	2	4	9	6	7	6	0	0	3	0	2	3	7	0	9	0	10	4	6
417981	0.875	0.875	0.625	1	0.25	1.375	0.375	0.25	0.25	0.25	3.25	2.125	0.625	0.625	0	0	0.375	0.5	1.75	0.625	0.75	1.125	0.25	0.875	1.5	0.25	0.875	0	0.75	0	0.25	0.375	1.875	0.625	1	1.25	0	0	0.5	0	0.375	0.375	0.875	0	0.75	0.375	2.25	0.5	0
418334	0	0	0	0	0	0	0	2	7.5	0	1.5	0	1	0	1	0	0	0	0	1.5	0	0	0	0	0	0	0	0	0	0	0	0	0	0	0	0	0	0	0	0	0	0	0	0	0	0	0	0	0
420168	0	0	0	0	0	0.75	0	0	0	0	0	0.75	0	0	0	0	0	0	0	0.5	0	0	0	0	0	0	0	0	0	0	0	0	0	0	0	0	0	0	0	0	0	0	0	0	0	0	0	0	0
421538	5	27	9	13	38	5	0	6	4	5	17	0	16	7	5	0	0	21	37	0	0	0	0	0	6	0	2	0	0	0	0	2	2	12	9	3	0	0	4	7	0	0	2	14	3	0	25	2	5
4217959	0	0	0	0	0	0	0	0	0	0	0	0	0	0	0	0	0	0	0	0	1	0	0	0	0	1.5	0	0	0	0	0	0	0	0	0	0	0	0	1	0	0	0	0	0	0	0	0	0	0
421893	0.666667	1.66667	0.666667	0.666667	0.666667	23.3333	0	1.33333	0	0	19.6667	2.66667	0.666667	2	1.33333	6.66667	1.66667	7	0	1	2.33333	145.667	1	1	0.666667	0	0.666667	0	1	0	6	2.33333	6	5.33333	4.33333	2.33333	0	0	0	1.66667	0	0	0.666667	4.33333	0	0	4.33333	0.666667	1
422283	0.5	0.5	0	0.5	0.5	1.25	0	0	0.75	1	0.5	2	1	1.5	0	0.75	0.75	1.25	1.25	0	0.75	0.5	0.75	2.25	0.5	0.5	0.5	1	2.25	0	0.5	0.75	0.5	1	1.5	0.5	0	0	0.5	0.75	0	0	1.5	0	1	0.5	1	0	0.75
4232045	0	0	0	0	0	0	0	0	0	0	0.4	0.4	0.4	0	0	0	0	0.6	0	0	0	0	0	0	0	0	0	0	0	0	0	0	0	0	0	0	0	0	0	0	0	0	0	0	0	0	0	0	0
423830	11	174.667	13.3333	25.3333	36.3333	9	12.6667	5	22	11.6667	45.6667	289	162.667	55.3333	20.6667	7	11	21	60.3333	6	8	25	5	7.33333	667.667	7.33333	16	5.66667	7.33333	3	8	11	16.6667	192	248.333	66	6.66667	4.33333	7.66667	6.33333	13.3333	46.6667	4	2.33333	5.33333	2.33333	47.6667	15	15.6667
424270	0	0	0	0	3	0	0	0	0	2	2	2	9	0	0	2	0	2	8	48	82	3	6	19	15	25	27	13	15	29	11	8	39	18	19	22	21	47	79	15	8	56	98	28	58	7	13	34	70
[truncated: 441 more rows]
[truncated: 5 more columns]

## Sheet: groups
SampleID	Week
A1	W7
A2	W7
A3	W7
A4	W7
A5	W7
A6	W7
B1	W8
B2	W8
B3	W8
B4	W8
B5	W8
B6	W8
C1	W9
C2	W9
C3	W9
C4	W9
C5	W9
C6	W9
D1	W10
D2	W10
D3	W10
D4	W10
D5	W10
D6	W10
E1	W11
E2	W11
E3	W11
E4	W11
E5	W11
E6	W11
F1	W12
F2	W12
F3	W12
F4	W12
F5	W12
F6	W12
G1	W13
G2	W13
G3	W13
G4	W13
G5	W13
G6	W13
H1	W14
H2	W14
H3	W14
H4	W14
H5	W14
H6	W14
J1	W15
J2	W15
J3	W15
J4	W15
J5	W15
J6	W15
